# Supplementary material for: Phenylhydrazone and Quinazoline Derivatives from the Cold-Seep-Derived Fungus Penicillium oxalicum
Source: Mar Drugs. 2020 Dec 28;19(1):9. doi: 10.3390/md19010009 (PMC7824341; doi:10.3390/md19010009)
Supplement: Supplementary file 1 [file marinedrugs-19-00009-s001.zip]

Archive with 12 entries (9 files):
- R1-marinedrugs-1044771-supplementary/
- R1-marinedrugs-1044771-supplementary/X-ray crystallographic file of compound 1.cif
- __MACOSX/
- __MACOSX/R1-marinedrugs-1044771-supplementary/
- __MACOSX/R1-marinedrugs-1044771-supplementary/._X-ray crystallographic file of compound 1.cif
- R1-marinedrugs-1044771-supplementary/checkcif-compound 1.pdf
- __MACOSX/R1-marinedrugs-1044771-supplementary/._checkcif-compound 1.pdf
- R1-marinedrugs-1044771-supplementary/.DS_Store
- __MACOSX/R1-marinedrugs-1044771-supplementary/._.DS_Store
- R1-marinedrugs-1044771-supplementary/R1-SI.docx
- __MACOSX/R1-marinedrugs-1044771-supplementary/._R1-SI.docx
- __MACOSX/._R1-marinedrugs-1044771-supplementary
