# Supplementary material for: Phenylhydrazone and Quinazoline Derivatives from the Cold-Seep-Derived Fungus Penicillium oxalicum
Source: Mar Drugs. 2020 Dec 28;19(1):9. doi: 10.3390/md19010009 (PMC7824341; doi:10.3390/md19010009)
Supplement: Supplementary file 1 [file marinedrugs-19-00009-s001.zip › R1-marinedrugs-1044771-supplementary/X-ray crystallographic file of compound 1.cif]

data_global
_audit_creation_method                  'APEX3 v2018.1-0'

_publ_requested_journal                 ?

_publ_contact_author_name               ?
_publ_contact_author_address            
;
;
_publ_contact_author_email              ?
_publ_contact_author_fax                ?
_publ_contact_author_phone              ?

_publ_section_title                     
;
;
_publ_section_abstract                  
;
;
_publ_section_references                
;
;
_publ_section_comment                   
;
;

data_yt_jny1
_chemical_name_systematic               ?
_chemical_name_common                   ?
_chemical_formula_moiety                '2(C35 H46 N2 O4), H2 O'
_chemical_formula_sum                   'C70 H94 N4 O9'
_chemical_formula_iupac                 ?
_chemical_formula_weight                1135.49
_chemical_absolute_configuration        ad

_chemical_melting_point                 ?

_space_group_crystal_system             monoclinic
_space_group_name_H-M_alt               'P 1 21 1'
_space_group_name_Hall                  'P 2yb'
loop_
    _space_group_symop_operation_xyz
    'x, y, z'
    '-x, y+1/2, -z'

_cell_length_a                          14.7945(4)
_cell_length_b                          9.4752(2)
_cell_length_c                          23.3965(6)
_cell_angle_alpha                       90
_cell_angle_beta                        98.7230(10)
_cell_angle_gamma                       90
_cell_volume                            3241.80(14)
_cell_formula_units_Z                   2
_cell_measurement_reflns_used           9900
_cell_measurement_theta_min             3.3218
_cell_measurement_theta_max             72.2576
_cell_measurement_temperature           100.(2)

_exptl_crystal_description              plate
_exptl_crystal_colour                   'translucent light brown'
_exptl_crystal_size_max                 0.700
_exptl_crystal_size_mid                 0.560
_exptl_crystal_size_min                 0.130
_exptl_crystal_density_diffrn           1.163
_exptl_crystal_density_meas             ?
_exptl_crystal_density_method           'not measured'
_exptl_crystal_F_000                    1228

_exptl_absorpt_coefficient_mu           0.604
_exptl_absorpt_correction_type          Multi-Scan
_exptl_absorpt_process_details          
;
SADABS-2016/2 - Bruker AXS area detector scaling and absorption correction
;
_exptl_absorpt_correction_T_min         0.70
_exptl_absorpt_correction_T_max         0.93

_exptl_special_details                  
;
; 

_diffrn_ambient_temperature             100.(2)

_diffrn_source                          'Ius Diamond'
_diffrn_source_type                     Microfocus

_diffrn_radiation_type                  'Cu K\a'
_diffrn_radiation_wavelength            1.54178
_diffrn_radiation_monochromator         'Helixos MX multilayer Optic'

_diffrn_measurement_device_type         'Bruker D8 QUEST PHOTON II'
_diffrn_measurement_method              ?

_diffrn_detector_area_resol_mean        7.3910

_diffrn_reflns_number                   60835
_diffrn_reflns_av_R_equivalents         0.0347
_diffrn_reflns_av_unetI/netI            0.0249
_diffrn_reflns_theta_min                3.32
_diffrn_reflns_theta_max                72.33
_diffrn_reflns_theta_full               72.33
_diffrn_measured_fraction_theta_max     0.998
_diffrn_measured_fraction_theta_full    0.998
_diffrn_reflns_limit_h_min              -18
_diffrn_reflns_limit_h_max              18
_diffrn_reflns_limit_k_min              -11
_diffrn_reflns_limit_k_max              11
_diffrn_reflns_limit_l_min              -28
_diffrn_reflns_limit_l_max              28

_refine_special_details                 
;
;

_reflns_number_total                    12787
_reflns_number_gt                       12556
_reflns_threshold_expression            'I > 2\s(I)'

_refine_ls_structure_factor_coef        Fsqd
_refine_ls_matrix_type                  full
_refine_ls_R_factor_all                 0.0433
_refine_ls_R_factor_gt                  0.0427
_refine_ls_wR_factor_gt                 0.1171
_refine_ls_wR_factor_ref                0.1179
_refine_ls_goodness_of_fit_ref          1.032
_refine_ls_restrained_S_all             1.032
_refine_ls_number_reflns                12787
_refine_ls_number_parameters            773
_refine_ls_number_restraints            1
_refine_ls_number_constraints           ?
_refine_ls_hydrogen_treatment           mixed
_refine_ls_weighting_scheme             calc
_refine_ls_weighting_details            
    'w=1/[\s^2^(Fo^2^)+(0.0752P)^2^+0.8842P] where P=(Fo^2^+2Fc^2^)/3'

_atom_sites_solution_hydrogens          geom
_atom_sites_solution_primary            ?
_atom_sites_solution_secondary          ?

_refine_ls_shift/su_max                 0.000
_refine_ls_shift/su_mean                0.000
_refine_diff_density_max                0.980
_refine_diff_density_min                -0.321
_refine_ls_extinction_method            none
_refine_ls_extinction_coef              ?
_refine_ls_abs_structure_details        
;

Flack x determined using 5734 quotients [(I+)-(I-)]/[(I+)+(I-)]
(Parsons, Flack and Wagner, Acta Cryst. B69 (2013) 249-259).
;
_refine_ls_abs_structure_Flack          0.01(4)

loop_
    _atom_type_symbol
    _atom_type_description
    _atom_type_scat_dispersion_real
    _atom_type_scat_dispersion_imag
    _atom_type_scat_source
    C C 0.0181 0.0091 'International Tables Vol C Tables 4.2.6.8 and 6.1.1.4'
    H H 0.0000 0.0000 'International Tables Vol C Tables 4.2.6.8 and 6.1.1.4'
    N N 0.0311 0.0180 'International Tables Vol C Tables 4.2.6.8 and 6.1.1.4'
    O O 0.0492 0.0322 'International Tables Vol C Tables 4.2.6.8 and 6.1.1.4'

_computing_data_collection              'Bruker Instrument Service vV6.2.9'
_computing_cell_refinement              'SAINT V8.38A (Bruker AXS Inc., 2017)'
_computing_data_reduction               'SAINT V8.38A (Bruker AXS Inc., 2017)'
_computing_structure_solution           'SHELXT 2014/5 (Sheldrick, 2014)'
_computing_structure_refinement         'SHELXL-2017/1 (Sheldrick, 2017)'
_computing_molecular_graphics           'shelXle (C.B. Huebschle, rev 882)'
_computing_publication_material         ?

loop_
    _atom_site_type_symbol
    _atom_site_label
    _atom_site_fract_x
    _atom_site_fract_y
    _atom_site_fract_z
    _atom_site_U_iso_or_equiv
    _atom_site_adp_type
    _atom_site_calc_flag
    _atom_site_refinement_flags_adp
    _atom_site_refinement_flags_occupancy
    _atom_site_refinement_flags_posn
    _atom_site_occupancy
    _atom_site_disorder_assembly
    _atom_site_disorder_group
    O O9 0.38648(17) 0.1044(3) -0.34153(11) 0.0449(8) Uani d . P . 0.823(7) A
     1
    O O9A 0.6630(7) 0.7496(15) 0.3819(5) 0.045(4) Uani d . P . 0.177(7) A 2
    O O1 0.34793(15) 0.2590(3) -0.22919(11) 0.0577(7) Uani d . . . 1.0 . .
    O O2 0.44192(13) 0.4765(2) 0.12707(9) 0.0387(4) Uani d . . . 1.0 . .
    O O3 0.55042(15) 0.1154(2) 0.14151(9) 0.0397(5) Uani d . . . 1.0 . .
    N N3 0.36184(16) 0.5587(2) 0.44369(9) 0.0276(4) Uani d . . . 1.0 . .
    O O4 0.33075(13) 0.4974(2) 0.20525(7) 0.0344(4) Uani d . . . 1.0 . .
    H H94 0.378(3) 0.489(5) 0.1911(8) 0.052 Uiso calc U . R 1.0 . .
    N N4 0.35961(15) 0.5288(2) 0.38671(9) 0.0270(4) Uani d . . . 1.0 . .
    H H93 0.410291 0.511954 0.37247 0.032 Uiso calc U . R 1.0 . .
    O O5 0.42953(12) 0.4940(2) 0.28756(7) 0.0317(4) Uani d . . . 1.0 . .
    O O6 0.43187(15) 0.7115(3) 0.64376(8) 0.0526(7) Uani d . . . 1.0 . .
    O O7 0.52160(13) 0.3163(2) 0.65708(8) 0.0375(4) Uani d . . . 1.0 . .
    N N1 0.31625(15) 0.3553(2) -0.07283(10) 0.0301(5) Uani d . . . 1.0 . .
    N N2 0.29944(15) 0.3296(2) -0.13016(10) 0.0306(4) Uani d . . . 1.0 . .
    H H90 0.345121 0.317724 -0.149786 0.037 Uiso calc U . R 1.0 . .
    C C1 0.9769(3) 0.2217(6) 0.52964(16) 0.0613(10) Uani d . . . 1.0 . .
    H H27 0.958434 0.122544 0.530495 0.092 Uiso calc U . R 1.0 . .
    H H26 0.933462 0.28042 0.54673 0.092 Uiso calc U . R 1.0 . .
    H H1 1.038218 0.233113 0.551813 0.092 Uiso calc U . R 1.0 . .
    C C2 0.9779(2) 0.2674(4) 0.46681(14) 0.0460(7) Uani d . . . 1.0 . .
    H H28 0.987552 0.371863 0.466607 0.055 Uiso calc U . R 1.0 . .
    C C3 0.8872(2) 0.2351(3) 0.42745(13) 0.0397(6) Uani d . . . 1.0 . .
    H H19 0.879422 0.130332 0.425117 0.048 Uiso calc U . R 1.0 . .
    C C4 0.88695(18) 0.2904(3) 0.36742(12) 0.0359(6) Uani d . . . 1.0 . .
    H H18 0.897171 0.388796 0.36379 0.043 Uiso calc U . R 1.0 . .
    C C5 0.8740(2) 0.2164(3) 0.31906(12) 0.0366(6) Uani d . . . 1.0 . .
    H H29 0.866035 0.117397 0.322506 0.044 Uiso calc U . R 1.0 . .
    C C6 0.87073(18) 0.2749(3) 0.25893(12) 0.0323(5) Uani d . . . 1.0 . .
    H H17 0.880022 0.379289 0.261961 0.039 Uiso calc U . R 1.0 . .
    C C7 0.77522(18) 0.2465(3) 0.22288(11) 0.0304(5) Uani d . . . 1.0 . .
    H H30 0.76799 0.141623 0.220259 0.036 Uiso calc U . R 1.0 . .
    C C8 0.75995(17) 0.3034(3) 0.15926(11) 0.0280(5) Uani d . . . 1.0 . .
    O O8 0.24148(17) 0.1937(3) -0.30030(11) 0.0566(6) Uani d . . . 1.0 . .
    H H91 0.217239 0.256758 -0.322826 0.085 Uiso calc U . R 1.0 . .
    C C9 0.65398(17) 0.3083(2) 0.13194(11) 0.0264(5) Uani d . . . 1.0 . .
    C C10 0.64912(17) 0.2629(3) 0.06715(11) 0.0263(5) Uani d . . . 1.0 . .
    H H36 0.621148 0.166601 0.064685 0.032 Uiso calc U . R 1.0 . .
    C C11 0.58728(17) 0.3529(2) 0.02086(11) 0.0260(5) Uani d . . . 1.0 . .
    C C12 0.49985(17) 0.3902(3) 0.04456(12) 0.0280(5) Uani d . . . 1.0 . .
    C C13 0.41628(18) 0.3842(3) 0.01267(12) 0.0294(5) Uani d . . . 1.0 . .
    H H44 0.364688 0.403094 0.031186 0.035 Uiso calc U . R 1.0 . .
    C C14 0.40090(17) 0.3507(3) -0.04805(12) 0.0292(5) Uani d . . . 1.0 . .
    C C15 0.21015(17) 0.3220(3) -0.15800(12) 0.0289(5) Uani d . . . 1.0 . .
    C C16 0.19111(19) 0.2883(3) -0.21706(13) 0.0351(6) Uani d . . . 1.0 . .
    C C17 0.0997(2) 0.2764(3) -0.24357(13) 0.0375(6) Uani d . . . 1.0 . .
    H H3 0.086687 0.252215 -0.283376 0.045 Uiso calc U . R 1.0 . .
    C C18 0.02863(19) 0.2991(3) -0.21301(14) 0.0377(6) Uani d . . . 1.0 . .
    H H2 -0.032951 0.29135 -0.231465 0.045 Uiso calc U . R 1.0 . .
    C C19 0.2677(2) 0.2482(4) -0.24910(14) 0.0455(7) Uani d . . . 1.0 . .
    C C20 0.13717(18) 0.3452(3) -0.12729(12) 0.0321(5) Uani d . . . 1.0 . .
    H H5 0.149163 0.369037 -0.087418 0.039 Uiso calc U . R 1.0 . .
    C C21 0.04833(19) 0.3336(3) -0.15451(14) 0.0379(6) Uani d . . . 1.0 . .
    H H4 -0.000409 0.349323 -0.133104 0.046 Uiso calc U . R 1.0 . .
    C C22 0.74807(18) 0.2410(3) 0.05726(12) 0.0328(5) Uani d . . . 1.0 . .
    H H7 0.752461 0.164663 0.028919 0.039 Uiso calc U . R 1.0 . .
    H H6 0.773989 0.328774 0.043491 0.039 Uiso calc U . R 1.0 . .
    C C23 0.79616(18) 0.2004(3) 0.11693(11) 0.0312(5) Uani d . . . 1.0 . .
    H H35 0.863246 0.209824 0.11916 0.037 Uiso calc U . R 1.0 . .
    H H34 0.781732 0.10166 0.126071 0.037 Uiso calc U . R 1.0 . .
    C C24 0.69845(19) 0.3013(3) 0.25471(12) 0.0348(6) Uani d . . . 1.0 . .
    H H12 0.712957 0.278795 0.296413 0.042 Uiso calc U . R 1.0 . .
    H H13 0.693322 0.405069 0.250529 0.042 Uiso calc U . R 1.0 . .
    C C25 0.6080(2) 0.2320(3) 0.22920(12) 0.0377(6) Uani d . . . 1.0 . .
    H H11 0.602153 0.140902 0.249015 0.045 Uiso calc U . R 1.0 . .
    H H10 0.55693 0.293356 0.23672 0.045 Uiso calc U . R 1.0 . .
    C C26 0.59999(17) 0.2062(3) 0.16497(11) 0.0291(5) Uani d . . . 1.0 . .
    C C27 0.60445(18) 0.4512(3) 0.13760(12) 0.0303(5) Uani d . . . 1.0 . .
    H H8 0.602238 0.471737 0.178848 0.036 Uiso calc U . R 1.0 . .
    H H9 0.638232 0.528392 0.121694 0.036 Uiso calc U . R 1.0 . .
    C C28 0.50887(18) 0.4419(3) 0.10484(12) 0.0303(5) Uani d . . . 1.0 . .
    C C29 0.9507(2) 0.2106(3) 0.23228(13) 0.0384(6) Uani d . . . 1.0 . .
    H H15 1.007028 0.216532 0.260276 0.058 Uiso calc U . R 1.0 . .
    H H14 0.958579 0.262966 0.197251 0.058 Uiso calc U . R 1.0 . .
    H H16 0.937351 0.111492 0.222409 0.058 Uiso calc U . R 1.0 . .
    C C30 0.8047(2) 0.2977(5) 0.45168(15) 0.0536(9) Uani d . . . 1.0 . .
    H H22 0.814027 0.399286 0.458002 0.08 Uiso calc U . R 1.0 . .
    H H20 0.798794 0.251738 0.488437 0.08 Uiso calc U . R 1.0 . .
    H H21 0.748944 0.282053 0.424015 0.08 Uiso calc U . R 1.0 . .
    C C31 1.0579(3) 0.1983(6) 0.44369(19) 0.0731(13) Uani d . . . 1.0 . .
    H H23 1.115104 0.223017 0.468599 0.11 Uiso calc U . R 1.0 . .
    H H24 1.060117 0.231771 0.404293 0.11 Uiso calc U . R 1.0 . .
    H H25 1.050086 0.09558 0.443296 0.11 Uiso calc U . R 1.0 . .
    C C32 0.80278(18) 0.4498(3) 0.15596(13) 0.0331(5) Uani d . . . 1.0 . .
    H H33 0.869514 0.44197 0.164496 0.05 Uiso calc U . R 1.0 . .
    H H32 0.780924 0.512429 0.184257 0.05 Uiso calc U . R 1.0 . .
    H H31 0.785294 0.48852 0.11702 0.05 Uiso calc U . R 1.0 . .
    C C33 0.63360(18) 0.4879(3) 0.00206(12) 0.0300(5) Uani d . . . 1.0 . .
    H H38 0.589759 0.540938 -0.025424 0.045 Uiso calc U . R 1.0 . .
    H H37 0.686404 0.4617 -0.016391 0.045 Uiso calc U . R 1.0 . .
    H H39 0.653988 0.54653 0.03607 0.045 Uiso calc U . R 1.0 . .
    C C34 0.56112(17) 0.2587(3) -0.03274(11) 0.0283(5) Uani d . . . 1.0 . .
    H H43 0.615701 0.245795 -0.051988 0.034 Uiso calc U . R 1.0 . .
    H H42 0.543064 0.164675 -0.019908 0.034 Uiso calc U . R 1.0 . .
    C C35 0.48327(17) 0.3172(3) -0.07685(11) 0.0285(5) Uani d . . . 1.0 . .
    H H40 0.50399 0.403939 -0.094602 0.034 Uiso calc U . R 1.0 . .
    H H41 0.46617 0.246983 -0.107933 0.034 Uiso calc U . R 1.0 . .
    C C36 0.9006(2) 0.5965(3) 1.02069(12) 0.0361(6) Uani d . . . 1.0 . .
    H H68 0.901034 0.510571 0.99744 0.054 Uiso calc U . R 1.0 . .
    H H67 0.839459 0.610457 1.031045 0.054 Uiso calc U . R 1.0 . .
    H H45 0.945259 0.587368 1.05597 0.054 Uiso calc U . R 1.0 . .
    C C37 0.92536(17) 0.7223(3) 0.98600(10) 0.0265(5) Uani d . . . 1.0 . .
    H H69 0.926025 0.807561 1.011248 0.032 Uiso calc U . R 1.0 . .
    C C38 0.85145(17) 0.7467(3) 0.93239(10) 0.0272(5) Uani d . . . 1.0 . .
    H H63 0.790444 0.739196 0.945605 0.033 Uiso calc U . R 1.0 . .
    C C39 0.85490(17) 0.6348(3) 0.88666(10) 0.0269(5) Uani d . . . 1.0 . .
    H H62 0.907049 0.633518 0.867456 0.032 Uiso calc U . R 1.0 . .
    C C40 0.79105(16) 0.5385(3) 0.87128(10) 0.0242(5) Uani d . . . 1.0 . .
    H H61 0.736617 0.545604 0.888037 0.029 Uiso calc U . R 1.0 . .
    C C41 0.71493(15) 0.4088(2) 0.77930(9) 0.0214(4) Uani d . . . 1.0 . .
    H H60 0.710757 0.307234 0.76754 0.026 Uiso calc U . R 1.0 . .
    C C42 0.72722(15) 0.4932(2) 0.72397(9) 0.0209(4) Uani d . . . 1.0 . .
    C C43 0.63385(15) 0.4995(2) 0.67952(9) 0.0212(4) Uani d . . . 1.0 . .
    C C44 0.65938(16) 0.4662(3) 0.61851(9) 0.0231(4) Uani d . . . 1.0 . .
    H H80 0.643458 0.364618 0.611151 0.028 Uiso calc U . R 1.0 . .
    C C45 0.60629(16) 0.5487(3) 0.56588(10) 0.0233(5) Uani d . . . 1.0 . .
    C C46 0.59302(17) 0.4469(3) 0.51358(10) 0.0271(5) Uani d . . . 1.0 . .
    H H84 0.653507 0.426848 0.502204 0.033 Uiso calc U . R 1.0 . .
    H H85 0.568015 0.356631 0.525653 0.033 Uiso calc U . R 1.0 . .
    C C47 0.52918(18) 0.5035(3) 0.46067(10) 0.0292(5) Uani d . . . 1.0 . .
    H H49 0.558379 0.58483 0.444192 0.035 Uiso calc U . R 1.0 . .
    H H48 0.518578 0.429039 0.430705 0.035 Uiso calc U . R 1.0 . .
    C C48 0.43956(18) 0.5485(3) 0.47722(10) 0.0265(5) Uani d . . . 1.0 . .
    C C49 0.27578(17) 0.5254(2) 0.35185(10) 0.0253(5) Uani d . . . 1.0 . .
    C C50 0.26864(17) 0.5096(2) 0.29128(10) 0.0241(5) Uani d . . . 1.0 . .
    C C51 0.18141(17) 0.5026(3) 0.25789(10) 0.0265(5) Uani d . . . 1.0 . .
    H H47 0.17646 0.491334 0.217188 0.032 Uiso calc U . R 1.0 . .
    C C52 0.10310(18) 0.5117(3) 0.28262(11) 0.0313(5) Uani d . . . 1.0 . .
    H H46 0.044707 0.506613 0.259345 0.038 Uiso calc U . R 1.0 . .
    C C53 0.35093(17) 0.4995(2) 0.26245(10) 0.0241(5) Uani d . . . 1.0 . .
    C C54 0.58457(17) 0.6430(3) 0.68071(10) 0.0262(5) Uani d . . . 1.0 . .
    H H51 0.565536 0.656358 0.719134 0.031 Uiso calc U . R 1.0 . .
    H H52 0.627725 0.719792 0.675001 0.031 Uiso calc U . R 1.0 . .
    C C55 0.50160(18) 0.6531(3) 0.63461(11) 0.0313(5) Uani d . . . 1.0 . .
    C C56 0.51202(17) 0.5933(3) 0.57746(10) 0.0264(5) Uani d . . . 1.0 . .
    C C57 0.43769(18) 0.5904(3) 0.53654(10) 0.0274(5) Uani d . . . 1.0 . .
    H H50 0.380663 0.617328 0.547157 0.033 Uiso calc U . R 1.0 . .
    C C58 0.56403(16) 0.3911(3) 0.69425(10) 0.0255(5) Uani d . . . 1.0 . .
    C C59 0.54548(16) 0.3844(3) 0.75581(10) 0.0260(5) Uani d . . . 1.0 . .
    H H79 0.535111 0.284825 0.765924 0.031 Uiso calc U . R 1.0 . .
    H H78 0.488856 0.437682 0.758848 0.031 Uiso calc U . R 1.0 . .
    C C60 0.62365(15) 0.4445(3) 0.79916(9) 0.0239(4) Uani d . . . 1.0 . .
    H H77 0.621835 0.403629 0.837911 0.029 Uiso calc U . R 1.0 . .
    H H76 0.616993 0.548139 0.801825 0.029 Uiso calc U . R 1.0 . .
    C C61 0.79198(16) 0.4169(3) 0.68798(10) 0.0260(5) Uani d . . . 1.0 . .
    H H54 0.856668 0.439357 0.702731 0.031 Uiso calc U . R 1.0 . .
    H H53 0.783475 0.313349 0.689189 0.031 Uiso calc U . R 1.0 . .
    C C62 0.76485(16) 0.4730(3) 0.62659(10) 0.0280(5) Uani d . . . 1.0 . .
    H H55 0.789522 0.412648 0.598042 0.034 Uiso calc U . R 1.0 . .
    H H56 0.786528 0.570984 0.623074 0.034 Uiso calc U . R 1.0 . .
    C C63 0.76547(17) 0.6416(3) 0.73896(10) 0.0260(5) Uani d . . . 1.0 . .
    H H58 0.826572 0.633869 0.76174 0.039 Uiso calc U . R 1.0 . .
    H H57 0.724917 0.691876 0.76147 0.039 Uiso calc U . R 1.0 . .
    H H59 0.769334 0.693672 0.703221 0.039 Uiso calc U . R 1.0 . .
    C C64 0.8580(2) 0.8942(3) 0.90709(13) 0.0429(7) Uani d . . . 1.0 . .
    H H65 0.914082 0.901498 0.889724 0.064 Uiso calc U . R 1.0 . .
    H H66 0.859289 0.964549 0.93789 0.064 Uiso calc U . R 1.0 . .
    H H64 0.804861 0.911096 0.877419 0.064 Uiso calc U . R 1.0 . .
    C C65 1.02150(18) 0.7049(3) 0.97065(12) 0.0350(6) Uani d . . . 1.0 . .
    H H70 1.065915 0.700329 1.006227 0.052 Uiso calc U . R 1.0 . .
    H H72 1.035778 0.785484 0.94735 0.052 Uiso calc U . R 1.0 . .
    H H71 1.024482 0.617583 0.948541 0.052 Uiso calc U . R 1.0 . .
    C C70 0.79664(15) 0.4188(2) 0.82979(10) 0.0228(4) Uani d . . . 1.0 . .
    H H92 0.854076 0.430493 0.812584 0.027 Uiso calc U . R 1.0 . .
    C C66 0.80379(18) 0.2797(3) 0.86428(11) 0.0301(5) Uani d . . . 1.0 . .
    H H74 0.852617 0.287672 0.897472 0.045 Uiso calc U . R 1.0 . .
    H H73 0.817728 0.202182 0.839313 0.045 Uiso calc U . R 1.0 . .
    H H75 0.745574 0.260912 0.87799 0.045 Uiso calc U . R 1.0 . .
    C C67 0.65804(19) 0.6814(3) 0.55043(11) 0.0310(5) Uani d . . . 1.0 . .
    H H82 0.620069 0.733299 0.519405 0.046 Uiso calc U . R 1.0 . .
    H H81 0.71535 0.65319 0.537463 0.046 Uiso calc U . R 1.0 . .
    H H83 0.671547 0.742001 0.5846 0.046 Uiso calc U . R 1.0 . .
    C C68 0.19484(19) 0.5354(3) 0.37653(11) 0.0322(5) Uani d . . . 1.0 . .
    H H86 0.19851 0.547029 0.417141 0.039 Uiso calc U . R 1.0 . .
    C C69 0.11059(19) 0.5285(3) 0.34247(12) 0.0348(6) Uani d . . . 1.0 . .
    H H87 0.056763 0.535167 0.359884 0.042 Uiso calc U . R 1.0 . .

loop_
    _atom_site_aniso_label
    _atom_site_aniso_U_11
    _atom_site_aniso_U_22
    _atom_site_aniso_U_33
    _atom_site_aniso_U_12
    _atom_site_aniso_U_13
    _atom_site_aniso_U_23
    O9 0.0322(13) 0.0688(19) 0.0355(13) 0.0002(12) 0.0106(10) -0.0077(12)
    O9A 0.025(5) 0.068(9) 0.045(7) 0.016(5) 0.016(4) 0.026(6)
    O1 0.0343(11) 0.0855(19) 0.0578(14) -0.0146(12) 0.0207(10) -0.0264(13)
    O2 0.0328(10) 0.0448(11) 0.0419(10) 0.0051(8) 0.0168(8) -0.0056(9)
    O3 0.0478(11) 0.0356(11) 0.0379(10) -0.0179(9) 0.0140(9) -0.0044(8)
    N3 0.0357(11) 0.0257(10) 0.0207(9) -0.0011(8) 0.0024(8) -0.0002(8)
    O4 0.0298(9) 0.0521(12) 0.0212(8) 0.0071(9) 0.0034(7) -0.0023(8)
    N4 0.0303(10) 0.0305(11) 0.0194(9) -0.0017(8) 0.0013(8) -0.0017(8)
    O5 0.0287(9) 0.0385(10) 0.0268(8) -0.0017(8) 0.0007(7) -0.0018(7)
    O6 0.0422(11) 0.0887(18) 0.0253(9) 0.0323(12) 0.0004(8) -0.0096(11)
    O7 0.0312(9) 0.0520(12) 0.0296(9) -0.0132(9) 0.0056(7) -0.0096(9)
    N1 0.0280(10) 0.0225(10) 0.0416(12) -0.0005(8) 0.0113(9) 0.0014(9)
    N2 0.0263(10) 0.0276(11) 0.0401(11) -0.0005(8) 0.0119(9) 0.0001(9)
    C1 0.0525(19) 0.087(3) 0.0446(18) 0.012(2) 0.0069(15) 0.0087(19)
    C2 0.0367(15) 0.059(2) 0.0417(16) 0.0022(14) 0.0045(12) 0.0053(14)
    C3 0.0377(14) 0.0425(16) 0.0401(15) -0.0025(12) 0.0103(12) -0.0016(12)
    C4 0.0323(13) 0.0390(15) 0.0379(14) -0.0018(11) 0.0098(11) -0.0007(11)
    C5 0.0400(14) 0.0318(13) 0.0386(14) -0.0040(11) 0.0081(11) -0.0006(11)
    C6 0.0353(13) 0.0268(12) 0.0364(13) -0.0043(10) 0.0110(11) -0.0036(10)
    C7 0.0374(13) 0.0249(12) 0.0311(12) -0.0058(10) 0.0121(10) -0.0023(10)
    C8 0.0313(12) 0.0212(11) 0.0339(12) -0.0021(9) 0.0125(10) -0.0002(10)
    O8 0.0470(13) 0.0739(17) 0.0497(13) -0.0001(12) 0.0097(10) -0.0067(12)
    C9 0.0300(12) 0.0194(11) 0.0324(12) -0.0017(9) 0.0132(9) -0.0014(9)
    C10 0.0318(12) 0.0186(10) 0.0306(12) 0.0006(9) 0.0115(10) 0.0004(9)
    C11 0.0265(11) 0.0202(11) 0.0337(12) 0.0001(9) 0.0128(9) 0.0013(9)
    C12 0.0298(12) 0.0190(11) 0.0382(13) 0.0000(9) 0.0150(10) 0.0008(10)
    C13 0.0307(12) 0.0207(11) 0.0404(14) -0.0010(9) 0.0169(10) 0.0009(10)
    C14 0.0284(12) 0.0209(11) 0.0408(13) -0.0002(9) 0.0135(10) 0.0016(10)
    C15 0.0277(12) 0.0175(11) 0.0430(13) 0.0007(9) 0.0098(10) 0.0035(10)
    C16 0.0326(13) 0.0287(13) 0.0461(15) -0.0040(10) 0.0130(11) -0.0020(11)
    C17 0.0372(14) 0.0344(14) 0.0406(14) -0.0024(12) 0.0049(11) 0.0003(11)
    C18 0.0289(13) 0.0298(14) 0.0530(16) 0.0043(10) 0.0023(11) -0.0006(12)
    C19 0.0411(16) 0.0530(19) 0.0448(16) -0.0105(14) 0.0147(13) -0.0072(14)
    C20 0.0296(12) 0.0285(13) 0.0400(13) 0.0016(10) 0.0111(10) 0.0023(10)
    C21 0.0263(12) 0.0369(14) 0.0523(16) 0.0050(11) 0.0113(11) 0.0008(13)
    C22 0.0359(13) 0.0314(13) 0.0339(13) 0.0069(10) 0.0145(10) -0.0001(11)
    C23 0.0354(13) 0.0267(12) 0.0337(13) 0.0059(10) 0.0123(10) 0.0003(10)
    C24 0.0367(14) 0.0383(15) 0.0320(12) -0.0093(11) 0.0135(10) -0.0036(11)
    C25 0.0374(14) 0.0439(16) 0.0346(13) -0.0110(12) 0.0143(11) -0.0013(12)
    C26 0.0294(12) 0.0255(12) 0.0346(13) -0.0032(10) 0.0113(10) -0.0004(10)
    C27 0.0320(13) 0.0235(12) 0.0383(13) -0.0013(10) 0.0151(10) -0.0060(10)
    C28 0.0316(12) 0.0223(11) 0.0402(13) 0.0005(10) 0.0158(10) -0.0014(10)
    C29 0.0375(14) 0.0380(15) 0.0408(14) 0.0014(12) 0.0096(11) -0.0049(12)
    C30 0.0384(16) 0.083(3) 0.0422(16) 0.0057(17) 0.0138(13) 0.0037(17)
    C31 0.047(2) 0.111(4) 0.064(2) 0.026(2) 0.0164(17) 0.025(2)
    C32 0.0314(13) 0.0248(12) 0.0461(14) -0.0035(10) 0.0154(11) 0.0020(11)
    C33 0.0295(12) 0.0227(11) 0.0400(13) -0.0008(10) 0.0129(10) 0.0047(10)
    C34 0.0285(12) 0.0231(11) 0.0358(13) 0.0026(9) 0.0124(10) 0.0010(10)
    C35 0.0281(12) 0.0244(12) 0.0354(12) 0.0014(9) 0.0121(10) 0.0017(10)
    C36 0.0473(16) 0.0320(14) 0.0278(12) -0.0061(12) 0.0022(11) 0.0036(10)
    C37 0.0312(12) 0.0256(11) 0.0223(10) -0.0030(10) 0.0023(9) -0.0029(9)
    C38 0.0297(12) 0.0271(12) 0.0240(11) -0.0004(10) 0.0014(9) -0.0013(9)
    C39 0.0278(12) 0.0300(12) 0.0227(11) -0.0009(10) 0.0032(9) -0.0009(9)
    C40 0.0237(11) 0.0282(12) 0.0205(10) 0.0017(9) 0.0028(8) -0.0011(9)
    C41 0.0231(11) 0.0208(10) 0.0201(10) 0.0006(8) 0.0027(8) -0.0006(8)
    C42 0.0211(10) 0.0211(10) 0.0207(10) 0.0013(8) 0.0040(8) 0.0004(8)
    C43 0.0226(10) 0.0233(11) 0.0180(9) 0.0024(9) 0.0042(8) -0.0008(8)
    C44 0.0271(11) 0.0227(11) 0.0203(10) 0.0026(9) 0.0064(8) -0.0010(8)
    C45 0.0265(11) 0.0242(11) 0.0196(10) 0.0010(9) 0.0044(9) -0.0013(9)
    C46 0.0291(12) 0.0293(12) 0.0234(11) 0.0033(10) 0.0054(9) -0.0053(9)
    C47 0.0335(13) 0.0347(13) 0.0197(10) -0.0005(10) 0.0051(9) -0.0031(9)
    C48 0.0332(12) 0.0244(11) 0.0211(11) -0.0018(10) 0.0019(9) -0.0004(9)
    C49 0.0313(12) 0.0193(11) 0.0243(11) -0.0020(9) 0.0005(9) 0.0020(9)
    C50 0.0300(12) 0.0171(10) 0.0246(11) 0.0002(9) 0.0025(9) -0.0003(8)
    C51 0.0329(12) 0.0220(11) 0.0236(11) 0.0000(9) 0.0007(9) -0.0003(9)
    C52 0.0281(12) 0.0323(13) 0.0322(12) -0.0015(10) 0.0003(10) -0.0007(10)
    C53 0.0329(12) 0.0184(10) 0.0204(10) 0.0013(9) 0.0028(9) -0.0001(8)
    C54 0.0292(12) 0.0284(12) 0.0205(10) 0.0077(10) 0.0026(9) -0.0035(9)
    C55 0.0317(13) 0.0387(14) 0.0234(11) 0.0116(11) 0.0043(10) -0.0006(10)
    C56 0.0317(12) 0.0269(12) 0.0213(11) 0.0060(10) 0.0056(9) 0.0004(9)
    C57 0.0298(12) 0.0302(12) 0.0229(11) 0.0061(10) 0.0060(9) 0.0003(9)
    C58 0.0214(11) 0.0300(12) 0.0250(11) 0.0016(9) 0.0034(9) -0.0017(9)
    C59 0.0221(11) 0.0310(12) 0.0256(11) -0.0021(9) 0.0058(9) 0.0009(9)
    C60 0.0239(11) 0.0284(11) 0.0199(10) -0.0006(9) 0.0046(8) -0.0010(9)
    C61 0.0236(11) 0.0314(12) 0.0241(11) 0.0046(9) 0.0066(9) -0.0013(9)
    C62 0.0267(11) 0.0344(13) 0.0245(11) 0.0031(10) 0.0085(9) -0.0010(10)
    C63 0.0289(12) 0.0232(11) 0.0260(11) -0.0015(9) 0.0041(9) 0.0011(9)
    C64 0.0611(19) 0.0301(14) 0.0332(14) -0.0022(13) -0.0067(13) 0.0027(11)
    C65 0.0303(12) 0.0394(14) 0.0342(13) -0.0040(11) 0.0018(10) -0.0059(11)
    C70 0.0219(10) 0.0239(11) 0.0224(10) 0.0009(9) 0.0026(8) -0.0003(9)
    C66 0.0349(13) 0.0273(12) 0.0266(11) 0.0027(10) -0.0003(10) 0.0014(9)
    C67 0.0363(13) 0.0295(13) 0.0266(11) -0.0033(11) 0.0031(10) 0.0029(10)
    C68 0.0373(14) 0.0352(14) 0.0246(11) -0.0034(11) 0.0067(10) 0.0002(10)
    C69 0.0312(13) 0.0414(15) 0.0332(13) -0.0028(11) 0.0088(10) 0.0000(11)

_geom_special_details                   
;

All esds (except the esd in the dihedral angle between two l.s. planes)
are estimated using the full covariance matrix.  The cell esds are taken
into account individually in the estimation of esds in distances, angles
and torsion angles; correlations between esds in cell parameters are only
used when they are defined by crystal symmetry.  An approximate (isotropic)
treatment of cell esds is used for estimating esds involving l.s. planes.
;

loop_
    _geom_bond_atom_site_label_1
    _geom_bond_atom_site_label_2
    _geom_bond_site_symmetry_2
    _geom_bond_distance
    _geom_bond_publ_flag
    O1 C19 . 1.212(4) ?
    O2 C28 . 1.231(3) ?
    O3 C26 . 1.207(3) ?
    N3 C48 . 1.294(3) ?
    N3 N4 . 1.359(3) ?
    O4 C53 . 1.326(3) ?
    O4 H94 . 0.82(4) ?
    N4 C49 . 1.377(3) ?
    N4 H93 . 0.88 ?
    O5 C53 . 1.222(3) ?
    O6 C55 . 1.218(3) ?
    O7 C58 . 1.219(3) ?
    N1 C14 . 1.299(3) ?
    N1 N2 . 1.349(3) ?
    N2 C15 . 1.383(3) ?
    N2 H90 . 0.88 ?
    C1 C2 . 1.535(5) ?
    C1 H27 . 0.98 ?
    C1 H26 . 0.98 ?
    C1 H1 . 0.98 ?
    C2 C31 . 1.522(5) ?
    C2 C3 . 1.540(4) ?
    C2 H28 . 1.0 ?
    C3 C4 . 1.499(4) ?
    C3 C30 . 1.539(4) ?
    C3 H19 . 1.0 ?
    C4 C5 . 1.321(4) ?
    C4 H18 . 0.95 ?
    C5 C6 . 1.506(4) ?
    C5 H29 . 0.95 ?
    C6 C29 . 1.544(4) ?
    C6 C7 . 1.555(4) ?
    C6 H17 . 1.0 ?
    C7 C24 . 1.540(4) ?
    C7 C8 . 1.567(3) ?
    C7 H30 . 1.0 ?
    C8 C32 . 1.531(3) ?
    C8 C23 . 1.543(3) ?
    C8 C9 . 1.601(4) ?
    O8 C19 . 1.308(4) ?
    O8 H91 . 0.84 ?
    C9 C26 . 1.536(3) ?
    C9 C27 . 1.554(3) ?
    C9 C10 . 1.567(3) ?
    C10 C22 . 1.531(3) ?
    C10 C11 . 1.561(3) ?
    C10 H36 . 1.0 ?
    C11 C12 . 1.524(3) ?
    C11 C34 . 1.540(4) ?
    C11 C33 . 1.546(3) ?
    C12 C13 . 1.345(4) ?
    C12 C28 . 1.480(4) ?
    C13 C14 . 1.440(4) ?
    C13 H44 . 0.95 ?
    C14 C35 . 1.513(3) ?
    C15 C20 . 1.402(4) ?
    C15 C16 . 1.404(4) ?
    C16 C17 . 1.404(4) ?
    C16 C19 . 1.499(4) ?
    C17 C18 . 1.375(4) ?
    C17 H3 . 0.95 ?
    C18 C21 . 1.394(4) ?
    C18 H2 . 0.95 ?
    C20 C21 . 1.375(4) ?
    C20 H5 . 0.95 ?
    C21 H4 . 0.95 ?
    C22 C23 . 1.517(4) ?
    C22 H7 . 0.99 ?
    C22 H6 . 0.99 ?
    C23 H35 . 0.99 ?
    C23 H34 . 0.99 ?
    C24 C25 . 1.528(4) ?
    C24 H12 . 0.99 ?
    C24 H13 . 0.99 ?
    C25 C26 . 1.509(4) ?
    C25 H11 . 0.99 ?
    C25 H10 . 0.99 ?
    C27 C28 . 1.505(4) ?
    C27 H8 . 0.99 ?
    C27 H9 . 0.99 ?
    C29 H15 . 0.98 ?
    C29 H14 . 0.98 ?
    C29 H16 . 0.98 ?
    C30 H22 . 0.98 ?
    C30 H20 . 0.98 ?
    C30 H21 . 0.98 ?
    C31 H23 . 0.98 ?
    C31 H24 . 0.98 ?
    C31 H25 . 0.98 ?
    C32 H33 . 0.98 ?
    C32 H32 . 0.98 ?
    C32 H31 . 0.98 ?
    C33 H38 . 0.98 ?
    C33 H37 . 0.98 ?
    C33 H39 . 0.98 ?
    C34 C35 . 1.529(4) ?
    C34 H43 . 0.99 ?
    C34 H42 . 0.99 ?
    C35 H40 . 0.99 ?
    C35 H41 . 0.99 ?
    C36 C37 . 1.518(4) ?
    C36 H68 . 0.98 ?
    C36 H67 . 0.98 ?
    C36 H45 . 0.98 ?
    C37 C65 . 1.528(4) ?
    C37 C38 . 1.551(3) ?
    C37 H69 . 1.0 ?
    C38 C39 . 1.512(3) ?
    C38 C64 . 1.527(4) ?
    C38 H63 . 1.0 ?
    C39 C40 . 1.323(4) ?
    C39 H62 . 0.95 ?
    C40 C70 . 1.503(3) ?
    C40 H61 . 0.95 ?
    C41 C60 . 1.531(3) ?
    C41 C42 . 1.556(3) ?
    C41 C70 . 1.560(3) ?
    C41 H60 . 1.0 ?
    C42 C63 . 1.536(3) ?
    C42 C61 . 1.547(3) ?
    C42 C43 . 1.599(3) ?
    C43 C58 . 1.533(3) ?
    C43 C54 . 1.546(3) ?
    C43 C44 . 1.563(3) ?
    C44 C62 . 1.544(3) ?
    C44 C45 . 1.565(3) ?
    C44 H80 . 1.0 ?
    C45 C56 . 1.520(3) ?
    C45 C67 . 1.544(3) ?
    C45 C46 . 1.547(3) ?
    C46 C47 . 1.535(3) ?
    C46 H84 . 0.99 ?
    C46 H85 . 0.99 ?
    C47 C48 . 1.499(4) ?
    C47 H49 . 0.99 ?
    C47 H48 . 0.99 ?
    C48 C57 . 1.448(3) ?
    C49 C68 . 1.409(4) ?
    C49 C50 . 1.413(3) ?
    C50 C51 . 1.405(3) ?
    C50 C53 . 1.482(3) ?
    C51 C52 . 1.374(4) ?
    C51 H47 . 0.95 ?
    C52 C69 . 1.397(4) ?
    C52 H46 . 0.95 ?
    C54 C55 . 1.509(3) ?
    C54 H51 . 0.99 ?
    C54 H52 . 0.99 ?
    C55 C56 . 1.482(3) ?
    C56 C57 . 1.344(4) ?
    C57 H50 . 0.95 ?
    C58 C59 . 1.508(3) ?
    C59 C60 . 1.528(3) ?
    C59 H79 . 0.99 ?
    C59 H78 . 0.99 ?
    C60 H77 . 0.99 ?
    C60 H76 . 0.99 ?
    C61 C62 . 1.527(3) ?
    C61 H54 . 0.99 ?
    C61 H53 . 0.99 ?
    C62 H55 . 0.99 ?
    C62 H56 . 0.99 ?
    C63 H58 . 0.98 ?
    C63 H57 . 0.98 ?
    C63 H59 . 0.98 ?
    C64 H65 . 0.98 ?
    C64 H66 . 0.98 ?
    C64 H64 . 0.98 ?
    C65 H70 . 0.98 ?
    C65 H72 . 0.98 ?
    C65 H71 . 0.98 ?
    C70 C66 . 1.541(3) ?
    C70 H92 . 1.0 ?
    C66 H74 . 0.98 ?
    C66 H73 . 0.98 ?
    C66 H75 . 0.98 ?
    C67 H82 . 0.98 ?
    C67 H81 . 0.98 ?
    C67 H83 . 0.98 ?
    C68 C69 . 1.375(4) ?
    C68 H86 . 0.95 ?
    C69 H87 . 0.95 ?

loop_
    _geom_angle_atom_site_label_1
    _geom_angle_atom_site_label_2
    _geom_angle_atom_site_label_3
    _geom_angle_site_symmetry_1
    _geom_angle_site_symmetry_3
    _geom_angle
    _geom_angle_publ_flag
    C48 N3 N4 . . 117.8(2) ?
    C53 O4 H94 . . 109.5 ?
    N3 N4 C49 . . 118.1(2) ?
    N3 N4 H93 . . 120.9 ?
    C49 N4 H93 . . 120.9 ?
    C14 N1 N2 . . 117.2(2) ?
    N1 N2 C15 . . 119.8(2) ?
    N1 N2 H90 . . 120.1 ?
    C15 N2 H90 . . 120.1 ?
    C2 C1 H27 . . 109.5 ?
    C2 C1 H26 . . 109.5 ?
    H27 C1 H26 . . 109.5 ?
    C2 C1 H1 . . 109.5 ?
    H27 C1 H1 . . 109.5 ?
    H26 C1 H1 . . 109.5 ?
    C31 C2 C1 . . 109.9(3) ?
    C31 C2 C3 . . 110.9(3) ?
    C1 C2 C3 . . 112.5(3) ?
    C31 C2 H28 . . 107.8 ?
    C1 C2 H28 . . 107.8 ?
    C3 C2 H28 . . 107.8 ?
    C4 C3 C30 . . 108.7(3) ?
    C4 C3 C2 . . 111.6(2) ?
    C30 C3 C2 . . 111.8(3) ?
    C4 C3 H19 . . 108.2 ?
    C30 C3 H19 . . 108.2 ?
    C2 C3 H19 . . 108.2 ?
    C5 C4 C3 . . 126.6(3) ?
    C5 C4 H18 . . 116.7 ?
    C3 C4 H18 . . 116.7 ?
    C4 C5 C6 . . 125.8(3) ?
    C4 C5 H29 . . 117.1 ?
    C6 C5 H29 . . 117.1 ?
    C5 C6 C29 . . 108.3(2) ?
    C5 C6 C7 . . 109.9(2) ?
    C29 C6 C7 . . 113.7(2) ?
    C5 C6 H17 . . 108.3 ?
    C29 C6 H17 . . 108.3 ?
    C7 C6 H17 . . 108.3 ?
    C24 C7 C6 . . 110.8(2) ?
    C24 C7 C8 . . 109.4(2) ?
    C6 C7 C8 . . 116.3(2) ?
    C24 C7 H30 . . 106.6 ?
    C6 C7 H30 . . 106.6 ?
    C8 C7 H30 . . 106.6 ?
    C32 C8 C23 . . 110.7(2) ?
    C32 C8 C7 . . 111.0(2) ?
    C23 C8 C7 . . 112.2(2) ?
    C32 C8 C9 . . 109.9(2) ?
    C23 C8 C9 . . 100.17(19) ?
    C7 C8 C9 . . 112.36(19) ?
    C19 O8 H91 . . 109.5 ?
    C26 C9 C27 . . 102.60(19) ?
    C26 C9 C10 . . 111.3(2) ?
    C27 C9 C10 . . 111.6(2) ?
    C26 C9 C8 . . 109.5(2) ?
    C27 C9 C8 . . 115.9(2) ?
    C10 C9 C8 . . 106.05(18) ?
    C22 C10 C11 . . 116.3(2) ?
    C22 C10 C9 . . 106.2(2) ?
    C11 C10 C9 . . 117.21(19) ?
    C22 C10 H36 . . 105.3 ?
    C11 C10 H36 . . 105.3 ?
    C9 C10 H36 . . 105.3 ?
    C12 C11 C34 . . 108.0(2) ?
    C12 C11 C33 . . 110.42(19) ?
    C34 C11 C33 . . 108.4(2) ?
    C12 C11 C10 . . 108.3(2) ?
    C34 C11 C10 . . 107.29(19) ?
    C33 C11 C10 . . 114.3(2) ?
    C13 C12 C28 . . 119.0(2) ?
    C13 C12 C11 . . 123.2(2) ?
    C28 C12 C11 . . 117.7(2) ?
    C12 C13 C14 . . 123.4(2) ?
    C12 C13 H44 . . 118.3 ?
    C14 C13 H44 . . 118.3 ?
    N1 C14 C13 . . 115.5(2) ?
    N1 C14 C35 . . 126.6(2) ?
    C13 C14 C35 . . 117.9(2) ?
    N2 C15 C20 . . 120.3(2) ?
    N2 C15 C16 . . 120.7(2) ?
    C20 C15 C16 . . 119.0(2) ?
    C15 C16 C17 . . 119.3(3) ?
    C15 C16 C19 . . 119.7(3) ?
    C17 C16 C19 . . 120.6(3) ?
    C18 C17 C16 . . 121.3(3) ?
    C18 C17 H3 . . 119.4 ?
    C16 C17 H3 . . 119.4 ?
    C17 C18 C21 . . 119.0(3) ?
    C17 C18 H2 . . 120.5 ?
    C21 C18 H2 . . 120.5 ?
    O1 C19 O8 . . 121.5(3) ?
    O1 C19 C16 . . 123.8(3) ?
    O8 C19 C16 . . 114.6(3) ?
    C21 C20 C15 . . 120.4(3) ?
    C21 C20 H5 . . 119.8 ?
    C15 C20 H5 . . 119.8 ?
    C20 C21 C18 . . 121.1(3) ?
    C20 C21 H4 . . 119.5 ?
    C18 C21 H4 . . 119.5 ?
    C23 C22 C10 . . 102.8(2) ?
    C23 C22 H7 . . 111.2 ?
    C10 C22 H7 . . 111.2 ?
    C23 C22 H6 . . 111.2 ?
    C10 C22 H6 . . 111.2 ?
    H7 C22 H6 . . 109.1 ?
    C22 C23 C8 . . 105.7(2) ?
    C22 C23 H35 . . 110.6 ?
    C8 C23 H35 . . 110.6 ?
    C22 C23 H34 . . 110.6 ?
    C8 C23 H34 . . 110.6 ?
    H35 C23 H34 . . 108.7 ?
    C25 C24 C7 . . 109.4(2) ?
    C25 C24 H12 . . 109.8 ?
    C7 C24 H12 . . 109.8 ?
    C25 C24 H13 . . 109.8 ?
    C7 C24 H13 . . 109.8 ?
    H12 C24 H13 . . 108.2 ?
    C26 C25 C24 . . 113.0(2) ?
    C26 C25 H11 . . 109.0 ?
    C24 C25 H11 . . 109.0 ?
    C26 C25 H10 . . 109.0 ?
    C24 C25 H10 . . 109.0 ?
    H11 C25 H10 . . 107.8 ?
    O3 C26 C25 . . 121.3(2) ?
    O3 C26 C9 . . 123.1(2) ?
    C25 C26 C9 . . 115.5(2) ?
    C28 C27 C9 . . 109.0(2) ?
    C28 C27 H8 . . 109.9 ?
    C9 C27 H8 . . 109.9 ?
    C28 C27 H9 . . 109.9 ?
    C9 C27 H9 . . 109.9 ?
    H8 C27 H9 . . 108.3 ?
    O2 C28 C12 . . 121.9(2) ?
    O2 C28 C27 . . 121.6(2) ?
    C12 C28 C27 . . 116.5(2) ?
    C6 C29 H15 . . 109.5 ?
    C6 C29 H14 . . 109.5 ?
    H15 C29 H14 . . 109.5 ?
    C6 C29 H16 . . 109.5 ?
    H15 C29 H16 . . 109.5 ?
    H14 C29 H16 . . 109.5 ?
    C3 C30 H22 . . 109.5 ?
    C3 C30 H20 . . 109.5 ?
    H22 C30 H20 . . 109.5 ?
    C3 C30 H21 . . 109.5 ?
    H22 C30 H21 . . 109.5 ?
    H20 C30 H21 . . 109.5 ?
    C2 C31 H23 . . 109.5 ?
    C2 C31 H24 . . 109.5 ?
    H23 C31 H24 . . 109.5 ?
    C2 C31 H25 . . 109.5 ?
    H23 C31 H25 . . 109.5 ?
    H24 C31 H25 . . 109.5 ?
    C8 C32 H33 . . 109.5 ?
    C8 C32 H32 . . 109.5 ?
    H33 C32 H32 . . 109.5 ?
    C8 C32 H31 . . 109.5 ?
    H33 C32 H31 . . 109.5 ?
    H32 C32 H31 . . 109.5 ?
    C11 C33 H38 . . 109.5 ?
    C11 C33 H37 . . 109.5 ?
    H38 C33 H37 . . 109.5 ?
    C11 C33 H39 . . 109.5 ?
    H38 C33 H39 . . 109.5 ?
    H37 C33 H39 . . 109.5 ?
    C35 C34 C11 . . 114.2(2) ?
    C35 C34 H43 . . 108.7 ?
    C11 C34 H43 . . 108.7 ?
    C35 C34 H42 . . 108.7 ?
    C11 C34 H42 . . 108.7 ?
    H43 C34 H42 . . 107.6 ?
    C14 C35 C34 . . 110.5(2) ?
    C14 C35 H40 . . 109.5 ?
    C34 C35 H40 . . 109.5 ?
    C14 C35 H41 . . 109.5 ?
    C34 C35 H41 . . 109.5 ?
    H40 C35 H41 . . 108.1 ?
    C37 C36 H68 . . 109.5 ?
    C37 C36 H67 . . 109.5 ?
    H68 C36 H67 . . 109.5 ?
    C37 C36 H45 . . 109.5 ?
    H68 C36 H45 . . 109.5 ?
    H67 C36 H45 . . 109.5 ?
    C36 C37 C65 . . 110.5(2) ?
    C36 C37 C38 . . 110.6(2) ?
    C65 C37 C38 . . 113.2(2) ?
    C36 C37 H69 . . 107.5 ?
    C65 C37 H69 . . 107.5 ?
    C38 C37 H69 . . 107.5 ?
    C39 C38 C64 . . 110.9(2) ?
    C39 C38 C37 . . 111.9(2) ?
    C64 C38 C37 . . 111.8(2) ?
    C39 C38 H63 . . 107.3 ?
    C64 C38 H63 . . 107.3 ?
    C37 C38 H63 . . 107.3 ?
    C40 C39 C38 . . 125.2(2) ?
    C40 C39 H62 . . 117.4 ?
    C38 C39 H62 . . 117.4 ?
    C39 C40 C70 . . 126.1(2) ?
    C39 C40 H61 . . 117.0 ?
    C70 C40 H61 . . 117.0 ?
    C60 C41 C42 . . 111.02(18) ?
    C60 C41 C70 . . 112.01(18) ?
    C42 C41 C70 . . 115.08(18) ?
    C60 C41 H60 . . 106.0 ?
    C42 C41 H60 . . 106.0 ?
    C70 C41 H60 . . 106.0 ?
    C63 C42 C61 . . 108.34(19) ?
    C63 C42 C41 . . 111.47(18) ?
    C61 C42 C41 . . 111.89(18) ?
    C63 C42 C43 . . 111.47(18) ?
    C61 C42 C43 . . 102.05(17) ?
    C41 C42 C43 . . 111.22(17) ?
    C58 C43 C54 . . 104.48(18) ?
    C58 C43 C44 . . 109.55(19) ?
    C54 C43 C44 . . 111.95(18) ?
    C58 C43 C42 . . 111.95(18) ?
    C54 C43 C42 . . 112.62(18) ?
    C44 C43 C42 . . 106.37(17) ?
    C62 C44 C43 . . 105.03(18) ?
    C62 C44 C45 . . 116.93(19) ?
    C43 C44 C45 . . 117.13(19) ?
    C62 C44 H80 . . 105.5 ?
    C43 C44 H80 . . 105.5 ?
    C45 C44 H80 . . 105.5 ?
    C56 C45 C67 . . 108.4(2) ?
    C56 C45 C46 . . 107.72(19) ?
    C67 C45 C46 . . 109.30(19) ?
    C56 C45 C44 . . 111.28(19) ?
    C67 C45 C44 . . 112.53(19) ?
    C46 C45 C44 . . 107.44(19) ?
    C47 C46 C45 . . 114.1(2) ?
    C47 C46 H84 . . 108.7 ?
    C45 C46 H84 . . 108.7 ?
    C47 C46 H85 . . 108.7 ?
    C45 C46 H85 . . 108.7 ?
    H84 C46 H85 . . 107.6 ?
    C48 C47 C46 . . 110.6(2) ?
    C48 C47 H49 . . 109.5 ?
    C46 C47 H49 . . 109.5 ?
    C48 C47 H48 . . 109.5 ?
    C46 C47 H48 . . 109.5 ?
    H49 C47 H48 . . 108.1 ?
    N3 C48 C57 . . 114.6(2) ?
    N3 C48 C47 . . 127.2(2) ?
    C57 C48 C47 . . 118.2(2) ?
    N4 C49 C68 . . 120.0(2) ?
    N4 C49 C50 . . 121.3(2) ?
    C68 C49 C50 . . 118.6(2) ?
    C51 C50 C49 . . 119.0(2) ?
    C51 C50 C53 . . 119.5(2) ?
    C49 C50 C53 . . 121.5(2) ?
    C52 C51 C50 . . 121.7(2) ?
    C52 C51 H47 . . 119.2 ?
    C50 C51 H47 . . 119.2 ?
    C51 C52 C69 . . 119.0(2) ?
    C51 C52 H46 . . 120.5 ?
    C69 C52 H46 . . 120.5 ?
    O5 C53 O4 . . 122.5(2) ?
    O5 C53 C50 . . 124.9(2) ?
    O4 C53 C50 . . 112.7(2) ?
    C55 C54 C43 . . 112.2(2) ?
    C55 C54 H51 . . 109.2 ?
    C43 C54 H51 . . 109.2 ?
    C55 C54 H52 . . 109.2 ?
    C43 C54 H52 . . 109.2 ?
    H51 C54 H52 . . 107.9 ?
    O6 C55 C56 . . 122.6(2) ?
    O6 C55 C54 . . 121.5(2) ?
    C56 C55 C54 . . 115.9(2) ?
    C57 C56 C55 . . 117.7(2) ?
    C57 C56 C45 . . 122.7(2) ?
    C55 C56 C45 . . 119.4(2) ?
    C56 C57 C48 . . 123.8(2) ?
    C56 C57 H50 . . 118.1 ?
    C48 C57 H50 . . 118.1 ?
    O7 C58 C59 . . 120.5(2) ?
    O7 C58 C43 . . 121.4(2) ?
    C59 C58 C43 . . 118.0(2) ?
    C58 C59 C60 . . 112.90(19) ?
    C58 C59 H79 . . 109.0 ?
    C60 C59 H79 . . 109.0 ?
    C58 C59 H78 . . 109.0 ?
    C60 C59 H78 . . 109.0 ?
    H79 C59 H78 . . 107.8 ?
    C59 C60 C41 . . 109.26(19) ?
    C59 C60 H77 . . 109.8 ?
    C41 C60 H77 . . 109.8 ?
    C59 C60 H76 . . 109.8 ?
    C41 C60 H76 . . 109.8 ?
    H77 C60 H76 . . 108.3 ?
    C62 C61 C42 . . 104.66(18) ?
    C62 C61 H54 . . 110.8 ?
    C42 C61 H54 . . 110.8 ?
    C62 C61 H53 . . 110.8 ?
    C42 C61 H53 . . 110.8 ?
    H54 C61 H53 . . 108.9 ?
    C61 C62 C44 . . 102.56(19) ?
    C61 C62 H55 . . 111.3 ?
    C44 C62 H55 . . 111.3 ?
    C61 C62 H56 . . 111.3 ?
    C44 C62 H56 . . 111.3 ?
    H55 C62 H56 . . 109.2 ?
    C42 C63 H58 . . 109.5 ?
    C42 C63 H57 . . 109.5 ?
    H58 C63 H57 . . 109.5 ?
    C42 C63 H59 . . 109.5 ?
    H58 C63 H59 . . 109.5 ?
    H57 C63 H59 . . 109.5 ?
    C38 C64 H65 . . 109.5 ?
    C38 C64 H66 . . 109.5 ?
    H65 C64 H66 . . 109.5 ?
    C38 C64 H64 . . 109.5 ?
    H65 C64 H64 . . 109.5 ?
    H66 C64 H64 . . 109.5 ?
    C37 C65 H70 . . 109.5 ?
    C37 C65 H72 . . 109.5 ?
    H70 C65 H72 . . 109.5 ?
    C37 C65 H71 . . 109.5 ?
    H70 C65 H71 . . 109.5 ?
    H72 C65 H71 . . 109.5 ?
    C40 C70 C66 . . 108.24(19) ?
    C40 C70 C41 . . 115.03(19) ?
    C66 C70 C41 . . 109.15(19) ?
    C40 C70 H92 . . 108.1 ?
    C66 C70 H92 . . 108.1 ?
    C41 C70 H92 . . 108.1 ?
    C70 C66 H74 . . 109.5 ?
    C70 C66 H73 . . 109.5 ?
    H74 C66 H73 . . 109.5 ?
    C70 C66 H75 . . 109.5 ?
    H74 C66 H75 . . 109.5 ?
    H73 C66 H75 . . 109.5 ?
    C45 C67 H82 . . 109.5 ?
    C45 C67 H81 . . 109.5 ?
    H82 C67 H81 . . 109.5 ?
    C45 C67 H83 . . 109.5 ?
    H82 C67 H83 . . 109.5 ?
    H81 C67 H83 . . 109.5 ?
    C69 C68 C49 . . 120.7(2) ?
    C69 C68 H86 . . 119.6 ?
    C49 C68 H86 . . 119.6 ?
    C68 C69 C52 . . 120.9(2) ?
    C68 C69 H87 . . 119.6 ?
    C52 C69 H87 . . 119.6 ?

loop_
    _geom_torsion_atom_site_label_1
    _geom_torsion_atom_site_label_2
    _geom_torsion_atom_site_label_3
    _geom_torsion_atom_site_label_4
    _geom_torsion_site_symmetry_1
    _geom_torsion_site_symmetry_2
    _geom_torsion_site_symmetry_3
    _geom_torsion_site_symmetry_4
    _geom_torsion
    _geom_torsion_publ_flag
    C48 N3 N4 C49 . . . . 173.5(2) ?
    C14 N1 N2 C15 . . . . 174.9(2) ?
    C31 C2 C3 C4 . . . . -60.9(4) ?
    C1 C2 C3 C4 . . . . 175.6(3) ?
    C31 C2 C3 C30 . . . . 177.1(3) ?
    C1 C2 C3 C30 . . . . 53.6(4) ?
    C30 C3 C4 C5 . . . . -114.0(3) ?
    C2 C3 C4 C5 . . . . 122.3(3) ?
    C3 C4 C5 C6 . . . . 177.7(3) ?
    C4 C5 C6 C29 . . . . 117.2(3) ?
    C4 C5 C6 C7 . . . . -118.1(3) ?
    C5 C6 C7 C24 . . . . 53.1(3) ?
    C29 C6 C7 C24 . . . . 174.7(2) ?
    C5 C6 C7 C8 . . . . 179.0(2) ?
    C29 C6 C7 C8 . . . . -59.4(3) ?
    C24 C7 C8 C32 . . . . 86.1(2) ?
    C6 C7 C8 C32 . . . . -40.4(3) ?
    C24 C7 C8 C23 . . . . -149.4(2) ?
    C6 C7 C8 C23 . . . . 84.1(3) ?
    C24 C7 C8 C9 . . . . -37.4(3) ?
    C6 C7 C8 C9 . . . . -164.0(2) ?
    C32 C8 C9 C26 . . . . -145.8(2) ?
    C23 C8 C9 C26 . . . . 97.6(2) ?
    C7 C8 C9 C26 . . . . -21.6(3) ?
    C32 C8 C9 C27 . . . . -30.4(3) ?
    C23 C8 C9 C27 . . . . -147.0(2) ?
    C7 C8 C9 C27 . . . . 93.8(2) ?
    C32 C8 C9 C10 . . . . 94.1(2) ?
    C23 C8 C9 C10 . . . . -22.5(2) ?
    C7 C8 C9 C10 . . . . -141.8(2) ?
    C26 C9 C10 C22 . . . . -121.8(2) ?
    C27 C9 C10 C22 . . . . 124.2(2) ?
    C8 C9 C10 C22 . . . . -2.9(2) ?
    C26 C9 C10 C11 . . . . 106.3(2) ?
    C27 C9 C10 C11 . . . . -7.6(3) ?
    C8 C9 C10 C11 . . . . -134.8(2) ?
    C22 C10 C11 C12 . . . . -167.5(2) ?
    C9 C10 C11 C12 . . . . -40.4(3) ?
    C22 C10 C11 C34 . . . . 76.1(3) ?
    C9 C10 C11 C34 . . . . -156.7(2) ?
    C22 C10 C11 C33 . . . . -44.0(3) ?
    C9 C10 C11 C33 . . . . 83.1(3) ?
    C34 C11 C12 C13 . . . . -21.3(3) ?
    C33 C11 C12 C13 . . . . 97.0(3) ?
    C10 C11 C12 C13 . . . . -137.2(2) ?
    C34 C11 C12 C28 . . . . 161.8(2) ?
    C33 C11 C12 C28 . . . . -79.9(3) ?
    C10 C11 C12 C28 . . . . 45.9(3) ?
    C28 C12 C13 C14 . . . . 172.9(2) ?
    C11 C12 C13 C14 . . . . -4.1(4) ?
    N2 N1 C14 C13 . . . . 177.6(2) ?
    N2 N1 C14 C35 . . . . -0.9(4) ?
    C12 C13 C14 N1 . . . . -177.2(2) ?
    C12 C13 C14 C35 . . . . 1.5(4) ?
    N1 N2 C15 C20 . . . . 2.0(4) ?
    N1 N2 C15 C16 . . . . -176.7(2) ?
    N2 C15 C16 C17 . . . . 177.7(2) ?
    C20 C15 C16 C17 . . . . -1.0(4) ?
    N2 C15 C16 C19 . . . . 5.2(4) ?
    C20 C15 C16 C19 . . . . -173.5(3) ?
    C15 C16 C17 C18 . . . . 0.9(4) ?
    C19 C16 C17 C18 . . . . 173.3(3) ?
    C16 C17 C18 C21 . . . . -0.4(4) ?
    C15 C16 C19 O1 . . . . -9.4(5) ?
    C17 C16 C19 O1 . . . . 178.2(3) ?
    C15 C16 C19 O8 . . . . 167.8(3) ?
    C17 C16 C19 O8 . . . . -4.6(5) ?
    N2 C15 C20 C21 . . . . -178.1(2) ?
    C16 C15 C20 C21 . . . . 0.7(4) ?
    C15 C20 C21 C18 . . . . -0.2(4) ?
    C17 C18 C21 C20 . . . . 0.0(4) ?
    C11 C10 C22 C23 . . . . 160.2(2) ?
    C9 C10 C22 C23 . . . . 27.8(3) ?
    C10 C22 C23 C8 . . . . -44.0(3) ?
    C32 C8 C23 C22 . . . . -75.1(3) ?
    C7 C8 C23 C22 . . . . 160.3(2) ?
    C9 C8 C23 C22 . . . . 40.9(2) ?
    C6 C7 C24 C25 . . . . -161.8(2) ?
    C8 C7 C24 C25 . . . . 68.5(3) ?
    C7 C24 C25 C26 . . . . -34.7(3) ?
    C24 C25 C26 O3 . . . . 155.6(3) ?
    C24 C25 C26 C9 . . . . -28.0(4) ?
    C27 C9 C26 O3 . . . . 109.9(3) ?
    C10 C9 C26 O3 . . . . -9.6(4) ?
    C8 C9 C26 O3 . . . . -126.5(3) ?
    C27 C9 C26 C25 . . . . -66.4(3) ?
    C10 C9 C26 C25 . . . . 174.1(2) ?
    C8 C9 C26 C25 . . . . 57.3(3) ?
    C26 C9 C27 C28 . . . . -66.3(2) ?
    C10 C9 C27 C28 . . . . 52.9(3) ?
    C8 C9 C27 C28 . . . . 174.5(2) ?
    C13 C12 C28 O2 . . . . 1.7(4) ?
    C11 C12 C28 O2 . . . . 178.8(2) ?
    C13 C12 C28 C27 . . . . -177.9(2) ?
    C11 C12 C28 C27 . . . . -0.8(3) ?
    C9 C27 C28 O2 . . . . 130.0(3) ?
    C9 C27 C28 C12 . . . . -50.4(3) ?
    C12 C11 C34 C35 . . . . 49.9(3) ?
    C33 C11 C34 C35 . . . . -69.7(3) ?
    C10 C11 C34 C35 . . . . 166.47(19) ?
    N1 C14 C35 C34 . . . . -154.9(2) ?
    C13 C14 C35 C34 . . . . 26.6(3) ?
    C11 C34 C35 C14 . . . . -53.5(3) ?
    C36 C37 C38 C39 . . . . -72.2(3) ?
    C65 C37 C38 C39 . . . . 52.4(3) ?
    C36 C37 C38 C64 . . . . 162.8(2) ?
    C65 C37 C38 C64 . . . . -72.7(3) ?
    C64 C38 C39 C40 . . . . -122.0(3) ?
    C37 C38 C39 C40 . . . . 112.4(3) ?
    C38 C39 C40 C70 . . . . -174.4(2) ?
    C60 C41 C42 C63 . . . . 84.0(2) ?
    C70 C41 C42 C63 . . . . -44.6(3) ?
    C60 C41 C42 C61 . . . . -154.54(19) ?
    C70 C41 C42 C61 . . . . 76.9(2) ?
    C60 C41 C42 C43 . . . . -41.1(2) ?
    C70 C41 C42 C43 . . . . -169.66(18) ?
    C63 C42 C43 C58 . . . . -140.2(2) ?
    C61 C42 C43 C58 . . . . 104.4(2) ?
    C41 C42 C43 C58 . . . . -15.1(3) ?
    C63 C42 C43 C54 . . . . -22.8(3) ?
    C61 C42 C43 C54 . . . . -138.2(2) ?
    C41 C42 C43 C54 . . . . 102.3(2) ?
    C63 C42 C43 C44 . . . . 100.2(2) ?
    C61 C42 C43 C44 . . . . -15.3(2) ?
    C41 C42 C43 C44 . . . . -134.72(19) ?
    C58 C43 C44 C62 . . . . -132.6(2) ?
    C54 C43 C44 C62 . . . . 112.0(2) ?
    C42 C43 C44 C62 . . . . -11.4(2) ?
    C58 C43 C44 C45 . . . . 95.7(2) ?
    C54 C43 C44 C45 . . . . -19.7(3) ?
    C42 C43 C44 C45 . . . . -143.1(2) ?
    C62 C44 C45 C56 . . . . -152.9(2) ?
    C43 C44 C45 C56 . . . . -26.9(3) ?
    C62 C44 C45 C67 . . . . -30.9(3) ?
    C43 C44 C45 C67 . . . . 95.0(2) ?
    C62 C44 C45 C46 . . . . 89.4(2) ?
    C43 C44 C45 C46 . . . . -144.6(2) ?
    C56 C45 C46 C47 . . . . 51.0(3) ?
    C67 C45 C46 C47 . . . . -66.6(3) ?
    C44 C45 C46 C47 . . . . 171.0(2) ?
    C45 C46 C47 C48 . . . . -53.0(3) ?
    N4 N3 C48 C57 . . . . 176.4(2) ?
    N4 N3 C48 C47 . . . . -1.5(4) ?
    C46 C47 C48 N3 . . . . -156.6(2) ?
    C46 C47 C48 C57 . . . . 25.6(3) ?
    N3 N4 C49 C68 . . . . -7.8(3) ?
    N3 N4 C49 C50 . . . . 173.3(2) ?
    N4 C49 C50 C51 . . . . 178.1(2) ?
    C68 C49 C50 C51 . . . . -0.8(3) ?
    N4 C49 C50 C53 . . . . -1.5(4) ?
    C68 C49 C50 C53 . . . . 179.5(2) ?
    C49 C50 C51 C52 . . . . 0.4(4) ?
    C53 C50 C51 C52 . . . . -179.9(2) ?
    C50 C51 C52 C69 . . . . 0.1(4) ?
    C51 C50 C53 O5 . . . . -174.4(2) ?
    C49 C50 C53 O5 . . . . 5.3(4) ?
    C51 C50 C53 O4 . . . . 5.8(3) ?
    C49 C50 C53 O4 . . . . -174.5(2) ?
    C58 C43 C54 C55 . . . . -63.9(2) ?
    C44 C43 C54 C55 . . . . 54.5(3) ?
    C42 C43 C54 C55 . . . . 174.4(2) ?
    C43 C54 C55 O6 . . . . 141.8(3) ?
    C43 C54 C55 C56 . . . . -40.7(3) ?
    O6 C55 C56 C57 . . . . -7.5(4) ?
    C54 C55 C56 C57 . . . . 175.0(2) ?
    O6 C55 C56 C45 . . . . 167.8(3) ?
    C54 C55 C56 C45 . . . . -9.7(4) ?
    C67 C45 C56 C57 . . . . 94.3(3) ?
    C46 C45 C56 C57 . . . . -23.9(3) ?
    C44 C45 C56 C57 . . . . -141.4(2) ?
    C67 C45 C56 C55 . . . . -80.8(3) ?
    C46 C45 C56 C55 . . . . 161.1(2) ?
    C44 C45 C56 C55 . . . . 43.5(3) ?
    C55 C56 C57 C48 . . . . 173.5(2) ?
    C45 C56 C57 C48 . . . . -1.7(4) ?
    N3 C48 C57 C56 . . . . -177.0(2) ?
    C47 C48 C57 C56 . . . . 1.1(4) ?
    C54 C43 C58 O7 . . . . 104.0(3) ?
    C44 C43 C58 O7 . . . . -16.1(3) ?
    C42 C43 C58 O7 . . . . -133.8(2) ?
    C54 C43 C58 C59 . . . . -72.8(2) ?
    C44 C43 C58 C59 . . . . 167.1(2) ?
    C42 C43 C58 C59 . . . . 49.3(3) ?
    O7 C58 C59 C60 . . . . 160.6(2) ?
    C43 C58 C59 C60 . . . . -22.5(3) ?
    C58 C59 C60 C41 . . . . -35.8(3) ?
    C42 C41 C60 C59 . . . . 69.6(2) ?
    C70 C41 C60 C59 . . . . -160.21(19) ?
    C63 C42 C61 C62 . . . . -80.7(2) ?
    C41 C42 C61 C62 . . . . 156.01(19) ?
    C43 C42 C61 C62 . . . . 37.0(2) ?
    C42 C61 C62 C44 . . . . -45.1(2) ?
    C43 C44 C62 C61 . . . . 34.2(2) ?
    C45 C44 C62 C61 . . . . 165.9(2) ?
    C39 C40 C70 C66 . . . . 110.9(3) ?
    C39 C40 C70 C41 . . . . -126.8(3) ?
    C60 C41 C70 C40 . . . . -38.4(3) ?
    C42 C41 C70 C40 . . . . 89.7(2) ?
    C60 C41 C70 C66 . . . . 83.5(2) ?
    C42 C41 C70 C66 . . . . -148.5(2) ?
    N4 C49 C68 C69 . . . . -178.3(2) ?
    C50 C49 C68 C69 . . . . 0.7(4) ?
    C49 C68 C69 C52 . . . . -0.1(4) ?
    C51 C52 C69 C68 . . . . -0.2(4) ?

loop_
    _geom_hbond_atom_site_label_D
    _geom_hbond_atom_site_label_H
    _geom_hbond_atom_site_label_A
    _geom_hbond_site_symmetry_A
    _geom_hbond_distance_DH
    _geom_hbond_distance_HA
    _geom_hbond_distance_DA
    _geom_hbond_angle_DHA
    _geom_hbond_publ_flag
    O4 H94 O2 . 0.82 1.89 2.646(3) 152.0 ?
    N4 H93 O5 . 0.88 2.06 2.700(3) 129.2 ?
    N2 H90 O1 . 0.88 1.95 2.614(3) 131.6 ?
    C35 H40 O3 2_655 0.99 2.37 3.208(3) 142.4 ?

_shelx_res_file                         
;

TITL yt_jny1_0m_a.res in P2(1)
    yt_jny1_0m.res
    created by SHELXL-2017/1 at 16:41:14 on 23-Apr-2020
CELL 1.54178 14.7945 9.4752 23.3965 90.000 98.723 90.000
ZERR 2.00 0.0004 0.0002 0.0006 0.000 0.001 0.000
LATT -1
SYMM -x, y+1/2, -z
SFAC C H N O
UNIT 140 188 8 18
LIST 4 ! automatically inserted. Change 6 to 4 for CHECKCIF!!
TEMP -173.190
SIZE 0.130 0.560 0.700
ACTA
HTAB O4 O2
HTAB N4 O5
HTAB N2 O1
EQIV $1 -x+1, y+1/2, -z
HTAB C35 O3_$1

L.S. 4
FMAP 2
PLAN -5 0 0.00
HTAB
BOND $H
CONF
WGHT    0.075200    0.884200
FVAR       0.81119   0.82256
PART 1 21
O9    4    0.386483    0.104385   -0.341532    21.00000    0.03216    0.06879 =
         0.03550   -0.00772    0.01063    0.00024
PART 2 -21
O9A   4    0.663001    0.749645    0.381937   -21.00000    0.02480    0.06841 =
         0.04503    0.02567    0.01649    0.01583
PART 0
O1    4    0.347932    0.259035   -0.229185    11.00000    0.03427    0.08546 =
         0.05777   -0.02641    0.02071   -0.01456
O2    4    0.441924    0.476500    0.127070    11.00000    0.03284    0.04478 =
         0.04189   -0.00563    0.01679    0.00514
O3    4    0.550419    0.115391    0.141514    11.00000    0.04783    0.03563 =
         0.03794   -0.00439    0.01404   -0.01786
N3    3    0.361836    0.558742    0.443695    11.00000    0.03570    0.02571 =
         0.02073   -0.00025    0.00236   -0.00109
O4    4    0.330749    0.497380    0.205254    11.00000    0.02978    0.05207 =
         0.02121   -0.00231    0.00335    0.00711
AFIX 148
H94   2    0.378089    0.488616    0.191056    11.00000   -1.50000
AFIX   0
N4    3    0.359605    0.528751    0.386710    11.00000    0.03026    0.03049 =
         0.01938   -0.00171    0.00135   -0.00167
AFIX  43
H93   2    0.410291    0.511954    0.372470    11.00000   -1.20000
AFIX   0
O5    4    0.429534    0.493969    0.287565    11.00000    0.02875    0.03848 =
         0.02679   -0.00176    0.00066   -0.00168
O6    4    0.431869    0.711542    0.643759    11.00000    0.04224    0.08867 =
         0.02532   -0.00960    0.00035    0.03235
O7    4    0.521603    0.316346    0.657085    11.00000    0.03122    0.05196 =
         0.02961   -0.00964    0.00559   -0.01318
N1    3    0.316249    0.355303   -0.072826    11.00000    0.02795    0.02252 =
         0.04164    0.00143    0.01129   -0.00046
N2    3    0.299441    0.329620   -0.130160    11.00000    0.02625    0.02761 =
         0.04010    0.00007    0.01195   -0.00045
AFIX  43
H90   2    0.345121    0.317724   -0.149786    11.00000   -1.20000
AFIX   0
C1    1    0.976923    0.221745    0.529638    11.00000    0.05251    0.08671 =
         0.04461    0.00867    0.00686    0.01224
AFIX 137
H27   2    0.958434    0.122544    0.530495    11.00000   -1.50000
H26   2    0.933462    0.280420    0.546730    11.00000   -1.50000
H1    2    1.038218    0.233113    0.551813    11.00000   -1.50000
AFIX   0
C2    1    0.977948    0.267407    0.466807    11.00000    0.03668    0.05901 =
         0.04173    0.00526    0.00455    0.00222
AFIX  13
H28   2    0.987552    0.371863    0.466607    11.00000   -1.20000
AFIX   0
C3    1    0.887162    0.235119    0.427449    11.00000    0.03774    0.04254 =
         0.04013   -0.00157    0.01032   -0.00250
AFIX  13
H19   2    0.879422    0.130332    0.425117    11.00000   -1.20000
AFIX   0
C4    1    0.886950    0.290440    0.367422    11.00000    0.03232    0.03899 =
         0.03792   -0.00067    0.00983   -0.00178
AFIX  43
H18   2    0.897171    0.388796    0.363790    11.00000   -1.20000
AFIX   0
C5    1    0.873999    0.216358    0.319061    11.00000    0.04000    0.03182 =
         0.03855   -0.00065    0.00809   -0.00402
AFIX  43
H29   2    0.866035    0.117397    0.322506    11.00000   -1.20000
AFIX   0
C6    1    0.870735    0.274862    0.258932    11.00000    0.03533    0.02680 =
         0.03645   -0.00360    0.01102   -0.00429
AFIX  13
H17   2    0.880022    0.379289    0.261961    11.00000   -1.20000
AFIX   0
C7    1    0.775215    0.246463    0.222882    11.00000    0.03737    0.02489 =
         0.03107   -0.00232    0.01206   -0.00577
AFIX  13
H30   2    0.767990    0.141623    0.220259    11.00000   -1.20000
AFIX   0
C8    1    0.759949    0.303400    0.159256    11.00000    0.03135    0.02119 =
         0.03385   -0.00016    0.01250   -0.00213
O8    4    0.241482    0.193736   -0.300302    11.00000    0.04699    0.07389 =
         0.04972   -0.00672    0.00965   -0.00008
AFIX 147
H91   2    0.217239    0.256758   -0.322826    11.00000   -1.50000
AFIX   0
C9    1    0.653977    0.308341    0.131940    11.00000    0.02995    0.01938 =
         0.03245   -0.00135    0.01320   -0.00167

C10   1    0.649120    0.262905    0.067153    11.00000    0.03185    0.01862 =
         0.03064    0.00041    0.01153    0.00056
AFIX  13
H36   2    0.621148    0.166601    0.064685    11.00000   -1.20000
AFIX   0
C11   1    0.587276    0.352882    0.020856    11.00000    0.02650    0.02022 =
         0.03370    0.00131    0.01282    0.00013
C12   1    0.499849    0.390196    0.044560    11.00000    0.02978    0.01895 =
         0.03819    0.00079    0.01499   -0.00003
C13   1    0.416280    0.384207    0.012674    11.00000    0.03070    0.02069 =
         0.04036    0.00086    0.01694   -0.00104
AFIX  43
H44   2    0.364688    0.403094    0.031186    11.00000   -1.20000
AFIX   0
C14   1    0.400900    0.350671   -0.048050    11.00000    0.02842    0.02086 =
         0.04085    0.00158    0.01355   -0.00021
C15   1    0.210148    0.322043   -0.158004    11.00000    0.02772    0.01748 =
         0.04301    0.00355    0.00984    0.00069
C16   1    0.191110    0.288317   -0.217060    11.00000    0.03263    0.02874 =
         0.04610   -0.00203    0.01299   -0.00397
C17   1    0.099683    0.276400   -0.243571    11.00000    0.03723    0.03442 =
         0.04056    0.00032    0.00490   -0.00245
AFIX  43
H3    2    0.086687    0.252215   -0.283376    11.00000   -1.20000
AFIX   0
C18   1    0.028627    0.299075   -0.213006    11.00000    0.02894    0.02979 =
         0.05303   -0.00056    0.00232    0.00425
AFIX  43
H2    2   -0.032951    0.291350   -0.231465    11.00000   -1.20000
AFIX   0
C19   1    0.267685    0.248172   -0.249096    11.00000    0.04111    0.05305 =
         0.04477   -0.00717    0.01472   -0.01048
C20   1    0.137168    0.345185   -0.127288    11.00000    0.02962    0.02849 =
         0.04001    0.00234    0.01113    0.00160
AFIX  43
H5    2    0.149163    0.369037   -0.087418    11.00000   -1.20000
AFIX   0
C21   1    0.048331    0.333577   -0.154507    11.00000    0.02626    0.03688 =
         0.05234    0.00076    0.01128    0.00502
AFIX  43
H4    2   -0.000409    0.349323   -0.133104    11.00000   -1.20000
AFIX   0
C22   1    0.748070    0.240994    0.057262    11.00000    0.03589    0.03138 =
         0.03387   -0.00012    0.01449    0.00692
AFIX  23
H7    2    0.752461    0.164663    0.028919    11.00000   -1.20000
H6    2    0.773989    0.328774    0.043491    11.00000   -1.20000
AFIX   0
C23   1    0.796161    0.200382    0.116934    11.00000    0.03537    0.02673 =
         0.03370    0.00031    0.01225    0.00593
AFIX  23
H35   2    0.863246    0.209824    0.119160    11.00000   -1.20000
H34   2    0.781732    0.101660    0.126071    11.00000   -1.20000
AFIX   0
C24   1    0.698454    0.301285    0.254706    11.00000    0.03669    0.03834 =
         0.03195   -0.00364    0.01347   -0.00926
AFIX  23
H12   2    0.712957    0.278795    0.296413    11.00000   -1.20000
H13   2    0.693322    0.405069    0.250529    11.00000   -1.20000
AFIX   0
C25   1    0.608011    0.232025    0.229201    11.00000    0.03735    0.04394 =
         0.03456   -0.00134    0.01434   -0.01100
AFIX  23
H11   2    0.602153    0.140902    0.249015    11.00000   -1.20000
H10   2    0.556930    0.293356    0.236720    11.00000   -1.20000
AFIX   0
C26   1    0.599986    0.206157    0.164972    11.00000    0.02936    0.02550 =
         0.03458   -0.00041    0.01135   -0.00315
C27   1    0.604455    0.451160    0.137599    11.00000    0.03205    0.02354 =
         0.03827   -0.00604    0.01510   -0.00132
AFIX  23
H8    2    0.602238    0.471737    0.178848    11.00000   -1.20000
H9    2    0.638232    0.528392    0.121694    11.00000   -1.20000
AFIX   0
C28   1    0.508869    0.441944    0.104842    11.00000    0.03163    0.02232 =
         0.04021   -0.00138    0.01581    0.00054
C29   1    0.950728    0.210594    0.232283    11.00000    0.03751    0.03799 =
         0.04084   -0.00490    0.00958    0.00135
AFIX 137
H15   2    1.007028    0.216532    0.260276    11.00000   -1.50000
H14   2    0.958579    0.262966    0.197251    11.00000   -1.50000
H16   2    0.937351    0.111492    0.222409    11.00000   -1.50000
AFIX   0
C30   1    0.804744    0.297738    0.451677    11.00000    0.03837    0.08255 =
         0.04220    0.00365    0.01384    0.00570
AFIX 137
H22   2    0.814027    0.399286    0.458002    11.00000   -1.50000
H20   2    0.798794    0.251738    0.488437    11.00000   -1.50000
H21   2    0.748944    0.282053    0.424015    11.00000   -1.50000
AFIX   0
C31   1    1.057933    0.198292    0.443691    11.00000    0.04659    0.11101 =
         0.06411    0.02503    0.01636    0.02614
AFIX 137
H23   2    1.115104    0.223017    0.468599    11.00000   -1.50000
H24   2    1.060117    0.231771    0.404293    11.00000   -1.50000
H25   2    1.050086    0.095580    0.443296    11.00000   -1.50000
AFIX   0
C32   1    0.802775    0.449754    0.155961    11.00000    0.03138    0.02481 =
         0.04607    0.00201    0.01545   -0.00348
AFIX 137
H33   2    0.869514    0.441970    0.164496    11.00000   -1.50000
H32   2    0.780924    0.512429    0.184257    11.00000   -1.50000
H31   2    0.785294    0.488520    0.117020    11.00000   -1.50000
AFIX   0
C33   1    0.633597    0.487869    0.002057    11.00000    0.02949    0.02272 =
         0.04004    0.00470    0.01286   -0.00082
AFIX 137
H38   2    0.589759    0.540938   -0.025424    11.00000   -1.50000
H37   2    0.686404    0.461700   -0.016391    11.00000   -1.50000
H39   2    0.653988    0.546530    0.036070    11.00000   -1.50000
AFIX   0
C34   1    0.561124    0.258733   -0.032739    11.00000    0.02848    0.02306 =
         0.03575    0.00104    0.01237    0.00263
AFIX  23
H43   2    0.615701    0.245795   -0.051988    11.00000   -1.20000
H42   2    0.543064    0.164675   -0.019908    11.00000   -1.20000
AFIX   0
C35   1    0.483275    0.317227   -0.076849    11.00000    0.02810    0.02437 =
         0.03541    0.00173    0.01207    0.00142
AFIX  23
H40   2    0.503990    0.403939   -0.094602    11.00000   -1.20000
H41   2    0.466170    0.246983   -0.107933    11.00000   -1.20000
AFIX   0
C36   1    0.900584    0.596536    1.020685    11.00000    0.04735    0.03196 =
         0.02778    0.00363    0.00220   -0.00613
AFIX 137
H68   2    0.901034    0.510571    0.997440    11.00000   -1.50000
H67   2    0.839459    0.610457    1.031045    11.00000   -1.50000
H45   2    0.945259    0.587368    1.055970    11.00000   -1.50000
AFIX   0
C37   1    0.925358    0.722294    0.986000    11.00000    0.03120    0.02556 =
         0.02228   -0.00285    0.00228   -0.00299
AFIX  13
H69   2    0.926025    0.807561    1.011248    11.00000   -1.20000
AFIX   0
C38   1    0.851454    0.746656    0.932388    11.00000    0.02967    0.02705 =
         0.02405   -0.00127    0.00142   -0.00039
AFIX  13
H63   2    0.790444    0.739196    0.945605    11.00000   -1.20000
AFIX   0
C39   1    0.854900    0.634764    0.886664    11.00000    0.02778    0.03005 =
         0.02273   -0.00091    0.00318   -0.00091
AFIX  43
H62   2    0.907049    0.633518    0.867456    11.00000   -1.20000
AFIX   0
C40   1    0.791051    0.538457    0.871285    11.00000    0.02370    0.02818 =
         0.02053   -0.00114    0.00277    0.00167
AFIX  43
H61   2    0.736617    0.545604    0.888037    11.00000   -1.20000
AFIX   0
C41   1    0.714928    0.408772    0.779302    11.00000    0.02310    0.02082 =
         0.02007   -0.00058    0.00269    0.00061
AFIX  13
H60   2    0.710757    0.307234    0.767540    11.00000   -1.20000
AFIX   0
C42   1    0.727216    0.493170    0.723969    11.00000    0.02109    0.02108 =
         0.02074    0.00038    0.00402    0.00131
C43   1    0.633852    0.499495    0.679523    11.00000    0.02257    0.02329 =
         0.01795   -0.00084    0.00424    0.00238
C44   1    0.659378    0.466243    0.618507    11.00000    0.02705    0.02269 =
         0.02029   -0.00098    0.00639    0.00261
AFIX  13
H80   2    0.643458    0.364618    0.611151    11.00000   -1.20000
AFIX   0
C45   1    0.606287    0.548657    0.565879    11.00000    0.02652    0.02416 =
         0.01958   -0.00129    0.00441    0.00095
C46   1    0.593017    0.446913    0.513579    11.00000    0.02912    0.02930 =
         0.02340   -0.00533    0.00545    0.00334
AFIX  23
H84   2    0.653507    0.426848    0.502204    11.00000   -1.20000
H85   2    0.568015    0.356631    0.525653    11.00000   -1.20000
AFIX   0
C47   1    0.529180    0.503466    0.460670    11.00000    0.03349    0.03469 =
         0.01967   -0.00309    0.00515   -0.00046
AFIX  23
H49   2    0.558379    0.584830    0.444192    11.00000   -1.20000
H48   2    0.518578    0.429039    0.430705    11.00000   -1.20000
AFIX   0
C48   1    0.439561    0.548484    0.477223    11.00000    0.03323    0.02442 =
         0.02113   -0.00036    0.00188   -0.00179
C49   1    0.275777    0.525376    0.351852    11.00000    0.03126    0.01929 =
         0.02434    0.00200    0.00052   -0.00196
C50   1    0.268641    0.509571    0.291278    11.00000    0.03003    0.01714 =
         0.02463   -0.00034    0.00252    0.00019
C51   1    0.181415    0.502604    0.257891    11.00000    0.03287    0.02203 =
         0.02357   -0.00025    0.00071   -0.00004
AFIX  43
H47   2    0.176460    0.491334    0.217188    11.00000   -1.20000
AFIX   0
C52   1    0.103104    0.511675    0.282617    11.00000    0.02812    0.03229 =
         0.03215   -0.00068    0.00026   -0.00150
AFIX  43
H46   2    0.044707    0.506613    0.259345    11.00000   -1.20000
AFIX   0
C53   1    0.350934    0.499475    0.262451    11.00000    0.03295    0.01842 =
         0.02044   -0.00011    0.00278    0.00133
C54   1    0.584570    0.643049    0.680711    11.00000    0.02919    0.02843 =
         0.02054   -0.00347    0.00261    0.00771
AFIX  23
H51   2    0.565536    0.656358    0.719134    11.00000   -1.20000
H52   2    0.627725    0.719792    0.675001    11.00000   -1.20000
AFIX   0
C55   1    0.501604    0.653128    0.634614    11.00000    0.03168    0.03873 =
         0.02341   -0.00060    0.00432    0.01160
C56   1    0.512019    0.593252    0.577458    11.00000    0.03169    0.02688 =
         0.02127    0.00043    0.00564    0.00599
C57   1    0.437693    0.590352    0.536539    11.00000    0.02985    0.03020 =
         0.02292    0.00029    0.00603    0.00614
AFIX  43
H50   2    0.380663    0.617328    0.547157    11.00000   -1.20000
AFIX   0
C58   1    0.564033    0.391069    0.694250    11.00000    0.02141    0.02999 =
         0.02501   -0.00168    0.00344    0.00161
C59   1    0.545480    0.384366    0.755811    11.00000    0.02205    0.03099 =
         0.02561    0.00093    0.00579   -0.00213
AFIX  23
H79   2    0.535111    0.284825    0.765924    11.00000   -1.20000
H78   2    0.488856    0.437682    0.758848    11.00000   -1.20000
AFIX   0
C60   1    0.623651    0.444484    0.799157    11.00000    0.02386    0.02843 =
         0.01993   -0.00103    0.00458   -0.00056
AFIX  23
H77   2    0.621835    0.403629    0.837911    11.00000   -1.20000
H76   2    0.616993    0.548139    0.801825    11.00000   -1.20000
AFIX   0
C61   1    0.791983    0.416883    0.687978    11.00000    0.02355    0.03137 =
         0.02405   -0.00135    0.00659    0.00464
AFIX  23
H54   2    0.856668    0.439357    0.702731    11.00000   -1.20000
H53   2    0.783475    0.313349    0.689189    11.00000   -1.20000
AFIX   0
C62   1    0.764853    0.472971    0.626594    11.00000    0.02667    0.03437 =
         0.02446   -0.00096    0.00846    0.00313
AFIX  23
H55   2    0.789522    0.412648    0.598042    11.00000   -1.20000
H56   2    0.786528    0.570984    0.623074    11.00000   -1.20000
AFIX   0
C63   1    0.765474    0.641584    0.738957    11.00000    0.02890    0.02322 =
         0.02598    0.00114    0.00411   -0.00149
AFIX 137
H58   2    0.826572    0.633869    0.761740    11.00000   -1.50000
H57   2    0.724917    0.691876    0.761470    11.00000   -1.50000
H59   2    0.769334    0.693672    0.703221    11.00000   -1.50000
AFIX   0
C64   1    0.858008    0.894151    0.907091    11.00000    0.06114    0.03012 =
         0.03318    0.00269   -0.00669   -0.00215
AFIX 137
H65   2    0.914082    0.901498    0.889724    11.00000   -1.50000
H66   2    0.859289    0.964549    0.937890    11.00000   -1.50000
H64   2    0.804861    0.911096    0.877419    11.00000   -1.50000
AFIX   0
C65   1    1.021502    0.704859    0.970654    11.00000    0.03029    0.03943 =
         0.03420   -0.00591    0.00176   -0.00398
AFIX 137
H70   2    1.065915    0.700329    1.006227    11.00000   -1.50000
H72   2    1.035778    0.785484    0.947350    11.00000   -1.50000
H71   2    1.024482    0.617583    0.948541    11.00000   -1.50000
AFIX   0
C70   1    0.796641    0.418846    0.829789    11.00000    0.02188    0.02385 =
         0.02239   -0.00035    0.00257    0.00088
AFIX  13
H92   2    0.854076    0.430493    0.812584    11.00000   -1.20000
AFIX   0
C66   1    0.803791    0.279749    0.864279    11.00000    0.03488    0.02731 =
         0.02663    0.00140   -0.00034    0.00272
AFIX 137
H74   2    0.852617    0.287672    0.897472    11.00000   -1.50000
H73   2    0.817728    0.202182    0.839313    11.00000   -1.50000
H75   2    0.745574    0.260912    0.877990    11.00000   -1.50000
AFIX   0
C67   1    0.658037    0.681405    0.550426    11.00000    0.03629    0.02953 =
         0.02656    0.00293    0.00313   -0.00328
AFIX 137
H82   2    0.620069    0.733299    0.519405    11.00000   -1.50000
H81   2    0.715350    0.653190    0.537463    11.00000   -1.50000
H83   2    0.671547    0.742001    0.584600    11.00000   -1.50000
AFIX   0
C68   1    0.194838    0.535375    0.376525    11.00000    0.03726    0.03525 =
         0.02460    0.00017    0.00669   -0.00339
AFIX  43
H86   2    0.198510    0.547029    0.417141    11.00000   -1.20000
AFIX   0
C69   1    0.110587    0.528451    0.342471    11.00000    0.03118    0.04135 =
         0.03323    0.00004    0.00879   -0.00275
AFIX  43
H87   2    0.056763    0.535167    0.359884    11.00000   -1.20000
REM #####
AFIX   0
HKLF 4 1 1 0 0 0 1 0 0 0 1


REM  yt_jny1_0m_a.res in P2(1)
REM R1 =  0.0427 for   12556 Fo > 4sig(Fo)  and  0.0433 for all   12787 data
REM    773 parameters refined using      1 restraints

END

WGHT      0.0752      0.8842

REM Instructions for potential hydrogen bonds
HTAB O4 O2
HTAB N4 O5
HTAB N2 O1
HTAB C35 O3_$1
HTAB C47 O9^a_$1

REM Highest difference peak  0.980,  deepest hole -0.321,  1-sigma level  0.043
Q1    1   0.3915  0.0016 -0.3273  11.00000  0.05    0.98
Q2    1   0.2162  0.3129 -0.3180  11.00000  0.05    0.83
Q3    1   0.3245  0.3340 -0.2496  11.00000  0.05    0.55
Q4    1   0.2431  0.3241 -0.2672  11.00000  0.05    0.48
Q5    1   0.3987  0.6242  0.6537  11.00000  0.05    0.33
;
_shelx_res_checksum                     90383

_shelx_hkl_file                         
;
   2   0   0   83.69    3.70
   2   0   0   76.39    2.90
  -2   0   0   76.49    3.10
  -2   0   0   79.59    3.30
   3   0   0  909.41   24.80
   3   0   0  980.70   25.80
  -3   0   0  969.90   25.90
   4   0   0 1498.35   41.50
   4   0   0 1702.43   43.20
  -4   0   0 1642.14   43.30
   5   0   0 3757.32   97.19
   5   0   0 4064.89   99.69
  -5   0   0 3793.02   99.69
  -6   0   0  502.25   19.50
   6   0   0  512.25   16.70
   6   0   0  566.44   19.40
  -7   0   0  896.11   31.70
   7   0   0  874.81   26.80
   7   0   0  900.61   30.20
   8   0   0  129.19    9.70
   8   0   0  127.49    7.50
  -8   0   0  114.59    8.50
  -8   0   0  120.89   10.40
  -9   0   0  732.73   27.90
  -9   0   0  708.23   32.30
   9   0   0  752.32   30.60
   9   0   0  739.33   25.50
 -10   0   0   16.10    2.70
 -10   0   0   18.90    5.10
  10   0   0   13.80    3.40
 -10   0   0   24.10    7.80
 -10   0   0   20.20    3.20
  10   0   0   13.60    2.20
  10   0   0   15.20    5.10
 -11   0   0   46.00    4.90
 -11   0   0   30.90    8.10
  11   0   0   52.19    3.60
  11   0   0   43.90    4.30
 -11   0   0   48.60    4.80
  11   0   0   46.70    8.10
  12   0   0  219.78   18.90
  12   0   0  224.08   10.90
 -12   0   0  213.68    9.50
 -12   0   0  216.98   10.70
 -13   0   0 1014.50   31.50
 -13   0   0 1004.40   29.20
  13   0   0  977.00   46.70
  13   0   0 1009.90   31.70
 -13   0   0 1033.40   32.70
  13   0   0  949.31   29.10
  14   0   0  183.38   19.00
 -14   0   0  147.79   13.10
 -14   0   0  200.28   10.40
 -14   0   0  198.18    9.30
  14   0   0  186.48   10.30
 -15   0   0   -0.40    1.70
 -15   0   0   -0.70    2.50
 -15   0   0   -0.60    1.40
  15   0   0    3.30    2.10
  15   0   0    7.80    6.60
 -16   0   0    0.20    1.40
 -16   0   0    1.50    2.30
  16   0   0    0.80    1.70
  16   0   0   -2.20    1.30
 -17   0   0   56.69    5.20
  17   0   0   62.09    5.10
  17   0   0   58.49    4.70
 -17   0   0   57.29    4.50
  18   0   0    1.10    1.00
  18   0   0   -0.80    1.30
 -18   0   0   -3.10    1.70
   0  -1   0    1.20    0.60
   0   1   0    0.60    0.70
  -1  -1   0 2196.88   55.49
   1   1   0 2159.48   55.39
  -1   1   0 2175.98   55.99
  -1   1   0 2126.79   57.49
  -2  -1   0 1089.09   29.90
  -2  -1   0 1259.57   32.40
   2  -1   0 1213.48   31.40
   2   1   0 1171.28   31.30
  -2   1   0 1197.38   33.30
   2   1   0 1174.68   31.20
  -3  -1   0 1477.55   38.80
   3  -1   0 1672.13   40.30
   3  -1   0 1462.85   39.10
  -3  -1   0 1644.54   42.50
   3  -1   0 1559.84   40.70
   3   1   0 1539.25   41.50
   3   1   0 1570.24   40.20
  -3   1   0 1580.14   42.00
  -4  -1   0 4097.29  117.49
   4  -1   0 4768.22  112.59
  -4  -1   0 4463.45  114.49
   4  -1   0 4394.46  112.69
   4  -1   0 4487.95  112.09
   4   1   0 4548.04  114.09
  -4   1   0 4408.66  112.69
   4   1   0 4794.42  114.19
   5  -1   0 1424.26   37.90
   5  -1   0 1571.34   39.40
  -5  -1   0 1252.07   43.80
  -5  -1   0 1403.96   40.80
   5   1   0 1358.56   42.60
   5   1   0 1350.06   38.00
  -5   1   0 1489.75   38.60
   6  -1   0 1545.25   51.79
  -6  -1   0 1621.04   54.49
  -6  -1   0 1800.42   50.69
   6  -1   0 1959.60   49.50
  -6   1   0 1735.23   47.50
   6   1   0 1821.22   50.79
   6   1   0 1703.73   47.10
   7  -1   0 1082.29   33.30
   7  -1   0  995.10   30.00
  -7  -1   0 1010.60   33.90
  -7   1   0  981.20   31.20
   7   1   0  992.50   30.20
   7   1   0 1042.80   34.60
  -8  -1   0  130.69    9.90
   8  -1   0  121.99    7.40
   8  -1   0  128.89    9.40
   8   1   0  119.09    7.30
   8   1   0  127.29   10.30
  -8   1   0  129.49    8.90
  -9  -1   0  126.79   10.70
   9  -1   0  128.09    8.30
  -9  -1   0  113.89    7.10
   9  -1   0  133.79   10.90
   9   1   0  141.79   11.80
  -9   1   0  124.29   10.40
   9   1   0  120.29    7.20
  -9   1   0  135.59    7.80
 -10  -1   0  502.85   18.30
 -10  -1   0  559.44   26.30
 -10  -1   0  515.75   17.10
  10  -1   0  522.45   16.80
  10  -1   0  573.44   27.10
  10  -1   0  543.15   22.20
 -10  -1   0  513.85   25.00
 -10   1   0  531.55   23.90
  10   1   0  544.85   19.30
 -10   1   0  557.74   27.50
 -10   1   0  507.75   16.50
 -10   1   0  493.95   17.40
  10   1   0  536.15   16.40
  10   1   0  574.64   28.30
  11  -1   0  901.31   39.10
 -11  -1   0  846.72   38.20
 -11  -1   0  879.31   25.70
 -11  -1   0  871.11   27.50
  11  -1   0  853.01   25.90
 -11  -1   0  834.92   27.90
  11  -1   0  877.81   32.50
  11   1   0  848.22   24.60
 -11   1   0  836.62   26.70
  11   1   0  859.91   39.60
 -11   1   0  855.31   25.70
  11   1   0  872.91   27.90
 -11   1   0  857.51   35.60
  12  -1   0 1197.48   50.49
 -12  -1   0 1227.98   36.80
  12  -1   0 1261.47   35.50
 -12  -1   0 1229.98   34.40
 -12  -1   0 1210.68   37.60
 -12   1   0 1087.09   51.99
 -12   1   0 1180.38   34.90
  12   1   0 1211.18   37.10
 -12   1   0 1131.09   52.79
  12   1   0 1252.97   52.49
 -13  -1   0   99.29    7.80
 -13  -1   0   94.19    5.80
  13  -1   0  106.09    6.30
 -13  -1   0   97.19    7.60
  13  -1   0  101.09    6.90
  13  -1   0   92.69   13.00
  13   1   0  100.59    7.80
 -13   1   0  106.89    7.40
 -13   1   0  104.89    7.20
 -13   1   0  101.99    6.20
  13   1   0  102.89   13.80
 -14  -1   0    5.30    2.00
  14  -1   0    4.60    6.40
  14  -1   0    8.10    2.20
  14  -1   0    6.40    2.20
 -14  -1   0    8.80    2.90
 -14   1   0    3.70    2.40
 -14   1   0    4.60    2.70
  14   1   0    4.40    5.90
 -14   1   0    0.70    2.00
  14   1   0    7.90    3.40
 -15  -1   0  126.29    8.20
  15  -1   0   96.49   14.40
  15  -1   0  121.09    7.70
  15  -1   0  112.09    6.00
 -15  -1   0  121.99    8.40
  15   1   0  122.59    8.20
 -15   1   0  112.19    7.60
 -15   1   0  120.69    5.90
 -15   1   0  128.29    8.30
  16  -1   0    9.60    2.60
 -16  -1   0   12.10    2.60
  16   1   0    6.40    2.30
 -16   1   0    9.70    2.60
 -16   1   0   16.10    3.40
  16   1   0   10.40    2.00
 -17  -1   0    6.40    2.70
  17  -1   0    4.80    2.00
 -17  -1   0    5.40    2.30
  17  -1   0    6.80    2.00
 -17  -1   0    6.80    1.90
 -17   1   0    3.90    2.80
  17   1   0    3.80    2.20
 -17   1   0    6.10    1.90
  17   1   0    3.60    1.60
  17   1   0    9.90    2.00
 -18  -1   0   37.20    4.30
  18  -1   0   33.60    3.10
 -18   1   0   29.50    3.00
  18   1   0   34.70    3.40
   0  -2   0 4872.21  116.59
   0   2   0 4605.84  117.49
   0   2   0 4230.78  114.69
  -2  -2   0  999.80   31.00
   2  -2   0 1021.20   28.70
   2   2   0  939.71   28.60
  -2   2   0 1000.90   28.40
   2   2   0 1019.10   30.30
  -2   2   0 1079.49   33.80
  -2   2   0  992.40   32.00
  -2   2   0 1046.40   25.40
  -2   2   0 1035.70   25.70
   3  -2   0  136.89    5.00
  -3  -2   0  118.79    5.00
   3  -2   0  121.79    6.00
  -3  -2   0  124.79    7.40
  -3   2   0  125.19    8.20
   3   2   0  123.89    6.70
   3   2   0  114.19    6.60
   4  -2   0 1844.32   44.60
  -4  -2   0 1577.74   41.90
   4  -2   0 1737.73   45.40
  -4  -2   0 1761.82   49.00
   4   2   0 1590.54   47.30
  -4   2   0 1683.33   48.30
  -4   2   0 1588.14   43.30
  -5  -2   0  361.86   16.10
  -5  -2   0  343.87   10.00
   5  -2   0  372.46   13.10
   5  -2   0  395.16   13.40
   5   2   0  363.26   15.60
  -5   2   0  359.26   14.30
   6  -2   0 1047.30   30.80
   6  -2   0 1101.79   32.30
  -6  -2   0 1063.69   35.90
  -6   2   0 1067.69   31.70
   6   2   0  998.50   34.80
  -7  -2   0   70.69    7.40
   7  -2   0   76.99    5.50
   7  -2   0   78.49    6.60
   7   2   0   65.59    7.30
  -7   2   0   75.99    5.70
   8  -2   0  273.87   12.30
  -8  -2   0  269.27   15.90
   8  -2   0  278.27   14.60
  -8   2   0  253.57   12.60
   8   2   0  223.08   20.10
   9  -2   0   70.59    3.70
  -9  -2   0   78.69    9.10
   9  -2   0   86.59    8.70
   9  -2   0   83.79    6.60
  -9  -2   0   74.19    5.10
  -9  -2   0   72.69    6.10
  -9  -2   0   73.19    6.00
   9   2   0   74.39    4.50
   9   2   0   80.19    9.40
  -9   2   0   79.49    7.40
  -9   2   0   70.99    3.50
 -10  -2   0  418.36   16.30
 -10  -2   0  375.06   16.00
 -10  -2   0  414.56   23.30
  10  -2   0  399.36   22.30
  10  -2   0  413.66   18.40
 -10  -2   0  403.66   14.30
  10  -2   0  409.76   13.00
  10  -2   0  368.96   12.40
  10   2   0  407.06   13.50
  10   2   0  390.66   16.40
 -10   2   0  381.06   13.70
 -10   2   0  405.26   12.70
 -10   2   0  410.16   21.10
  10   2   0  424.06   24.80
  10   2   0  382.96   18.70
 -11  -2   0  810.52   24.70
  11  -2   0  849.02   32.30
 -11  -2   0  827.72   27.50
  11  -2   0  864.41   37.90
  11  -2   0  819.02   24.10
 -11  -2   0  812.42   27.90
  11   2   0  821.72   39.50
 -11   2   0  831.62   23.90
 -11   2   0  817.92   25.30
  11   2   0  821.32   24.10
 -11   2   0  781.72   33.70
 -11   2   0  826.72   37.10
  11   2   0  807.32   27.80
  11   2   0  767.12   30.30
  12  -2   0   48.10    4.50
 -12  -2   0   33.60    5.40
 -12  -2   0   44.10    5.80
 -12  -2   0   32.00    4.10
  12  -2   0   33.70    8.10
 -12   2   0   47.50    4.60
 -12   2   0   23.50   10.60
  12   2   0   41.20    5.80
  12   2   0   41.10    3.70
 -12   2   0   40.10    9.20
  12   2   0   25.20    7.20
 -12   2   0   39.80    5.00
 -13  -2   0   35.90    5.20
 -13  -2   0   30.80    3.40
  13  -2   0   38.80    4.40
  13  -2   0   37.00   13.30
 -13  -2   0   31.10    5.20
  13   2   0   42.70   16.00
 -13   2   0   32.90    4.40
  13   2   0   36.20    2.90
 -13   2   0   26.10   11.80
 -13   2   0   34.50    4.20
  13   2   0   37.80    5.80
  14  -2   0   41.70   10.50
 -14  -2   0   49.99    5.80
 -14  -2   0   45.30    5.80
  14  -2   0   54.19    4.40
  14  -2   0   52.09    5.00
  14   2   0   48.40    5.80
 -14   2   0   47.80    5.30
 -14   2   0   48.30    5.40
 -14   2   0   47.10    4.20
  14   2   0   48.70   10.10
  15  -2   0   35.20    4.20
 -15  -2   0   36.10    4.90
  15  -2   0   34.10    3.60
 -15  -2   0   34.40    3.70
 -15  -2   0   38.00    4.80
 -15   2   0   23.30    3.80
 -15   2   0   39.80    4.70
  15   2   0   39.00    4.20
 -15   2   0   35.10    3.40
  15   2   0   24.30    4.10
  16  -2   0    7.70    2.90
  16  -2   0    6.60    2.10
  16  -2   0    4.00    1.60
 -16  -2   0    1.40    1.80
 -16  -2   0    3.40    3.10
 -16  -2   0    4.20    2.10
 -16   2   0    5.60    2.00
  16   2   0    2.30    2.80
  16   2   0    4.10    1.70
 -16   2   0    4.00    3.50
 -17  -2   0   30.10    3.80
 -17  -2   0   36.20    4.30
  17  -2   0   37.60    3.60
  17  -2   0   36.20    3.70
  17   2   0   44.90    5.10
 -17   2   0   39.90    3.60
  17   2   0   40.10    3.40
  17   2   0   36.90    3.30
 -17   2   0   24.20    4.40
   0  -3   0    0.80    1.50
   0   3   0    6.10    2.10
   1  -3   0  305.17   11.70
  -1  -3   0  287.17   13.40
  -1   3   0  285.77   16.60
   1   3   0  282.67   12.10
  -1   3   0  278.17   11.70
   2  -3   0  715.93   21.80
  -2  -3   0  699.23   24.20
   2   3   0  607.34   24.90
  -2   3   0  684.23   21.90
  -2   3   0  688.33   32.50
   3  -3   0  209.28    9.40
  -3  -3   0  209.48   11.50
  -3   3   0  209.28   13.20
   3   3   0  222.18   11.00
  -3   3   0  208.88    9.20
   3   3   0  188.78   10.00
   4  -3   0   32.60    3.50
  -4  -3   0   28.80    4.70
   4  -3   0   33.00    2.90
   4   3   0   24.10    4.00
  -4   3   0   29.70    2.90
  -4   3   0   29.70    4.70
  -5  -3   0   13.80    3.90
   5  -3   0   16.10    2.50
   5  -3   0   16.10    2.70
  -5   3   0   17.60    4.20
   5   3   0   17.00    4.20
  -5   3   0   14.90    2.00
   6  -3   0 1078.59   33.00
  -6  -3   0 1115.99   38.30
   6  -3   0 1075.39   32.20
   6   3   0  992.00   37.00
  -6   3   0 1034.10   34.30
  -7  -3   0  200.18   13.60
   7  -3   0  199.98   10.30
   7  -3   0  199.78   11.40
  -7   3   0  199.78   10.90
   7   3   0  196.28   14.00
  -8  -3   0  714.43   36.10
   8  -3   0  747.33   29.50
  -8  -3   0  676.03   25.70
   8   3   0  760.12   32.70
  -8   3   0  717.13   25.70
   8   3   0  732.73   29.20
   8   3   0  719.23   21.50
  -9  -3   0   29.00    4.60
   9  -3   0   27.70    4.50
  -9  -3   0   28.10    3.80
  -9  -3   0   26.30    4.30
  -9  -3   0   17.90    6.30
   9  -3   0   33.00    6.00
   9   3   0   29.50    4.80
   9   3   0   36.50    3.30
   9   3   0   34.90    5.30
   9   3   0   22.70    6.10
  -9   3   0   30.30    4.60
  -9   3   0   31.00    2.10
 -10  -3   0  440.16   17.90
 -10  -3   0  425.06   14.70
  10  -3   0  430.56   13.30
  10  -3   0  443.86   24.00
 -10  -3   0  429.96   18.10
  10  -3   0  438.36   20.10
  10  -3   0  406.36   14.20
  10   3   0  430.06   21.20
  10   3   0  435.76   14.80
 -10   3   0  435.96   12.90
  10   3   0  426.36   18.30
  10   3   0  418.76   26.10
 -10   3   0  467.35   23.30
  11  -3   0  897.11   34.60
 -11  -3   0  938.81   31.60
  11  -3   0  916.81   25.90
 -11  -3   0  872.61   25.90
  11  -3   0  935.61   40.50
  11  -3   0  827.62   24.80
 -11  -3   0  963.90   31.00
  11   3   0  979.90   50.39
 -11   3   0  865.51   38.50
 -11   3   0  903.61   27.20
 -11   3   0  933.01   25.60
  11   3   0  886.51   34.80
  11   3   0  899.81   26.70
  11   3   0  966.10   35.20
  12  -3   0  677.03   20.80
  12  -3   0  659.63   30.20
 -12  -3   0  701.83   24.70
  12  -3   0  627.44   33.70
 -12  -3   0  691.83   25.60
  12   3   0  661.23   20.50
  12   3   0  679.23   25.60
 -12   3   0  674.73   20.50
 -12   3   0  657.63   21.90
 -12   3   0  633.44   34.00
  12   3   0  635.64   36.10
 -13  -3   0  109.99    7.80
  13  -3   0  130.69    7.20
  13  -3   0  134.09    7.70
  13  -3   0  128.59   15.00
 -13  -3   0  122.49    9.20
 -13  -3   0  138.79    9.20
  13   3   0  128.09    5.90
 -13   3   0  130.49    7.30
 -13   3   0  127.89   18.30
 -13   3   0  120.19    8.00
  13   3   0  121.29   15.20
  13   3   0  128.69    9.30
  14  -3   0    2.70    6.60
 -14  -3   0   -0.20    2.00
  14  -3   0    2.80    1.40
 -14  -3   0    0.60    1.90
  14  -3   0    0.80    1.60
  14   3   0    1.50    1.90
 -14   3   0    4.40    3.10
 -14   3   0    3.20    2.10
  15  -3   0   26.00    3.60
 -15  -3   0   15.50    3.30
  15  -3   0   21.10    3.00
 -15  -3   0   25.10    4.00
  15  -3   0   21.10    3.30
 -15   3   0   23.90    3.70
  15   3   0   16.20    3.40
 -15   3   0   18.00    3.10
 -15   3   0   23.10    2.90
  15   3   0   23.80    3.40
  16  -3   0   92.39    5.20
  16  -3   0   91.59    5.90
  16  -3   0   92.39    5.80
 -16  -3   0   96.69    7.70
  16   3   0   87.99    5.20
  16   3   0   94.59    6.50
 -16   3   0   75.89    9.10
 -16   3   0   74.79    5.10
  16   3   0   88.09    5.10
 -16   3   0   93.59    6.00
  17  -3   0    8.10    1.90
 -17  -3   0    8.60    2.70
  17  -3   0   10.40    2.10
  17   3   0   10.00    2.60
  17   3   0    6.80    2.40
 -17   3   0    9.60    2.00
   0  -4   0 9763.72  245.98
   0   4   0 9999.00  248.48
  -1  -4   0  565.94   22.80
  -1  -4   0  556.74   18.90
   1  -4   0  546.55   19.30
  -1   4   0  561.54   20.70
  -1   4   0  575.74   28.40
   1   4   0  558.94   21.20
   2  -4   0 1751.32   50.69
  -2  -4   0 1831.92   55.09
  -2  -4   0 1849.91   49.30
  -2   4   0 1822.22   61.69
  -2   4   0 1789.62   51.69
   3  -4   0 1383.86   41.60
  -3  -4   0 1465.75   46.60
  -3  -4   0 1455.25   39.30
   3   4   0 1491.65   45.20
  -3   4   0 1439.56   42.20
  -3   4   0 1404.46   50.79
   4  -4   0  382.76   14.30
  -4  -4   0  438.96   20.30
   4  -4   0  423.06   16.10
  -4  -4   0  431.26   12.90
  -4   4   0  406.36   15.50
  -4   4   0  381.26   21.10
   4   4   0  406.26   18.50
   5  -4   0  524.65   19.00
  -5  -4   0  530.45   24.00
   5  -4   0  555.84   19.60
   5   4   0  479.65   22.40
  -5   4   0  566.04   25.10
  -5   4   0  519.95   17.80
   5   4   0  551.34   23.10
  -6  -4   0  218.88   14.60
   6  -4   0  220.88   11.20
   6  -4   0  204.18   11.30
   6   4   0  199.48   14.00
  -6   4   0  237.58   14.20
  -7  -4   0  387.36   21.00
  -7  -4   0  377.86   16.30
   7  -4   0  443.46   17.60
   7  -4   0  396.46   18.30
  -7   4   0  373.26   18.10
   7   4   0  392.36   13.70
   7   4   0  365.56   21.60
   7   4   0  414.96   20.40
   8  -4   0  164.78   10.40
  -8  -4   0  158.78   14.40
   8  -4   0  158.08    6.30
  -8  -4   0  146.99   13.30
  -8  -4   0  138.79    9.20
   8  -4   0  147.49   12.00
   8   4   0  137.69   13.40
  -8   4   0  139.09    5.30
   8   4   0  151.58   12.00
  -8   4   0  137.99    9.90
   8   4   0  145.59    7.20
   9  -4   0  311.37   18.80
   9  -4   0  291.87   11.90
  -9  -4   0  317.87   15.50
  -9  -4   0  306.87   14.80
   9  -4   0  333.47   24.40
   9  -4   0  329.87   10.90
   9   4   0  325.67   22.20
   9   4   0  340.67   12.50
   9   4   0  325.37   16.30
  -9   4   0  328.37    9.60
   9   4   0  350.46   19.10
 -10  -4   0  227.88   12.30
  10  -4   0  208.48    7.10
  10  -4   0  244.78   14.80
  10  -4   0  231.38    8.40
  10  -4   0  223.78   16.20
  10   4   0  225.68   13.00
  10   4   0  226.98   15.10
 -10   4   0  174.18   14.80
  10   4   0  215.58   18.50
  11  -4   0  865.11   39.60
  11  -4   0  970.20   26.30
 -11  -4   0  986.80   31.90
  11  -4   0  886.51   25.40
  11  -4   0  943.41   36.70
 -11  -4   0  993.90   33.40
  11  -4   0  919.61   26.00
 -11   4   0  958.10   25.70
  11   4   0  927.91   33.20
  11   4   0  955.00   27.80
 -11   4   0  890.11   36.70
  11   4   0  916.91   37.00
 -12  -4   0  114.39    8.80
 -12  -4   0  123.69    9.60
  12  -4   0  101.69   14.30
  12  -4   0  116.19    6.10
  12  -4   0  111.59   13.70
  12   4   0  109.29    9.00
 -12   4   0  111.59    5.80
  12   4   0  114.49    6.30
  12   4   0  100.29   13.10
 -12   4   0  104.99   13.00
 -13  -4   0  302.97   13.90
  13  -4   0  299.67   12.90
 -13  -4   0  324.47   15.60
  13  -4   0  291.47   13.60
  13  -4   0  299.67   11.60
  13   4   0  297.87   10.70
  13   4   0  299.37   13.90
 -13   4   0  310.17   11.60
  13   4   0  320.97   15.60
  14  -4   0   38.60    4.20
 -14  -4   0   33.00    4.20
  14  -4   0   34.10    3.70
  14  -4   0   28.80    4.20
 -14  -4   0   39.10    5.40
  14   4   0   32.30    5.10
 -14   4   0   34.90    3.90
  14   4   0   40.40    4.50
 -15  -4   0   29.00    3.80
 -15  -4   0   29.40    3.70
  15  -4   0   29.20    3.90
  15  -4   0   27.00    5.50
 -15  -4   0   37.20    4.70
  15  -4   0   34.90    3.60
  15   4   0   27.20    4.20
 -15   4   0   30.30    3.90
  15   4   0   23.70    3.80
  15   4   0   38.80    3.80
 -15   4   0   32.60    3.60
  16  -4   0    2.10    1.90
 -16  -4   0    1.90    1.50
  16  -4   0    4.00    1.60
 -16  -4   0    2.40    1.80
  16  -4   0    2.40    1.30
  16   4   0    1.40    2.40
 -16   4   0    3.40    1.60
  16   4   0   -3.00    1.90
   0  -5   0   -0.30    1.30
   0   5   0    3.40    2.00
  -1  -5   0 5493.45  138.09
   1  -5   0 5281.47  138.89
  -1   5   0 5464.45  142.09
  -1   5   0 5309.77  156.28
   1   5   0 5432.46  142.89
  -2  -5   0  183.38    8.80
   2  -5   0  180.78    9.90
  -2  -5   0  173.18   12.50
   2   5   0  193.68   12.30
  -2   5   0  179.98   16.30
  -2   5   0  177.58   10.90
  -3  -5   0  357.56   19.20
   3  -5   0  357.06   15.50
  -3   5   0  359.46   16.20
  -3   5   0  368.46   23.40
   3   5   0  397.06   22.20
  -4  -5   0   95.79    4.80
  -4  -5   0   92.49    9.20
   4  -5   0  101.59    7.40
   4   5   0  106.09    9.60
  -4   5   0   98.89    7.10
  -4   5   0  103.09   11.50
   5  -5   0   81.29    6.70
  -5  -5   0   71.29    6.40
  -5  -5   0   57.29    8.00
  -5   5   0   70.49    8.60
  -5   5   0   64.89    5.30
   5   5   0   72.99    8.10
  -6  -5   0  172.98    7.90
  -6  -5   0  165.38   12.80
   6  -5   0  173.08   10.50
  -6  -5   0  176.38   13.80
  -6   5   0  181.48   13.60
  -6   5   0  155.78    6.80
  -6   5   0  165.68    8.20
   6   5   0  186.98   13.80
   6   5   0  162.38    9.90
   6   5   0  181.68   10.80
  -7  -5   0  114.69    8.60
  -7  -5   0   99.29    6.00
  -7  -5   0   96.69    7.70
   7  -5   0   93.09    8.00
  -7  -5   0   68.69   10.80
   7  -5   0   85.89    4.30
   7   5   0   97.69    6.00
  -7   5   0   97.39    9.30
  -7   5   0   91.49    4.30
   7   5   0   99.69   10.20
   8  -5   0  120.49    5.00
  -8  -5   0  126.89    9.50
   8  -5   0  134.49   10.00
   8  -5   0  120.19    8.30
   8  -5   0  124.09    5.80
  -8  -5   0  112.59    8.60
  -8   5   0  121.49    4.80
   8   5   0  128.69   12.10
   8   5   0  116.89   10.30
  -8   5   0  101.69    9.30
   8   5   0  124.69    7.00
  -9  -5   0  274.37   14.80
   9  -5   0  310.77   12.00
   9  -5   0  284.87    8.90
   9  -5   0  266.27   13.00
  -9  -5   0  277.67   13.90
   9   5   0  311.37   19.10
  -9   5   0  240.68   15.50
   9   5   0  275.07   15.80
   9   5   0  287.37   11.70
   9   5   0  305.17   14.60
  10  -5   0  207.08   11.20
 -10  -5   0  224.88   12.10
  10  -5   0  214.98    8.40
  10  -5   0  199.18   14.50
  10  -5   0  198.18    6.80
 -10  -5   0  218.38   13.10
 -10   5   0  197.68   13.60
 -10   5   0  211.58    7.10
  10   5   0  206.78   15.70
  10   5   0  204.68   13.60
  10   5   0  223.28    9.90
  10   5   0  228.78   12.50
 -11  -5   0  331.07   16.70
  11  -5   0  322.37   11.10
  11  -5   0  327.57   14.70
 -11  -5   0  323.57   14.60
  11  -5   0  326.37   10.90
  11   5   0  326.37   17.30
 -11   5   0  325.07   10.40
  11   5   0  325.07   12.60
  11   5   0  323.47   15.30
 -12  -5   0  196.78   14.40
 -12  -5   0  168.58    9.70
  12  -5   0  169.78    8.70
  12  -5   0  165.68    6.80
  12  -5   0  177.08    9.80
  12  -5   0  214.18   14.20
  12   5   0  187.38   15.50
 -12   5   0  173.08    8.00
  12   5   0  169.18   11.50
  12   5   0  179.28    8.20
  12   5   0  149.19   14.40
  13  -5   0   18.20    2.70
 -13  -5   0   18.30    4.00
  13  -5   0   16.80    3.20
  13  -5   0   16.30    3.20
  13   5   0   15.80    2.20
 -13   5   0   21.70    3.00
  13   5   0    7.70    3.30
  13   5   0   16.10    3.40
  14  -5   0   46.60    4.30
  14  -5   0   39.10    4.00
 -14  -5   0   39.30    4.40
  14  -5   0   39.40    3.50
 -14  -5   0   35.60    4.90
  14   5   0   38.00    4.20
 -14   5   0   43.80    3.90
  14   5   0   43.90    5.00
  15  -5   0    3.30    1.40
 -15  -5   0    2.00    1.50
 -15  -5   0    1.40    1.60
 -15  -5   0    1.20    1.80
  15  -5   0    0.50    1.40
  15  -5   0    1.80    1.30
 -15   5   0    2.30    1.20
  15   5   0    2.30    2.00
  15   5   0    3.10    1.50
 -15   5   0    3.40    1.60
  16  -5   0   32.80    2.70
 -16  -5   0   28.80    3.30
 -16  -5   0   28.30    3.40
  16  -5   0   31.00    3.20
 -16   5   0   28.00    2.90
  16   5   0   29.60    2.80
  16   5   0   26.30    4.00
   0  -6   0  129.19    7.90
   0  -6   0  139.19    8.50
   0   6   0  139.89   10.80
   0   6   0  136.29   16.00
  -1  -6   0  256.07   11.80
   1  -6   0  259.17   11.20
   1  -6   0  247.18   12.50
  -1  -6   0  245.88   11.70
  -1   6   0  266.07   22.50
   1   6   0  257.77   15.60
  -1   6   0  265.67   15.20
   1   6   0  260.47   23.00
   2  -6   0  195.38    9.80
  -2  -6   0  221.68   10.00
   2  -6   0  216.78   11.60
  -2  -6   0  220.28    9.20
  -2  -6   0  190.88   10.50
   2  -6   0  204.48    9.30
  -2   6   0  194.18   12.80
  -2   6   0  199.98   18.70
   2   6   0  206.38   14.20
  -2   6   0  190.58   10.30
   3  -6   0  541.35   20.80
  -3  -6   0  541.05   17.40
   3  -6   0  425.76   19.80
   3  -6   0  489.25   17.40
  -3   6   0  517.75   21.90
  -3   6   0  517.75   30.50
   3   6   0  493.85   19.00
  -3   6   0  496.35   22.90
   3   6   0  521.35   24.90
   3   6   0  491.15   17.10
   4  -6   0  109.89    8.50
  -4  -6   0  111.29    6.50
   4  -6   0  108.59    5.60
  -4  -6   0   98.19    7.70
   4  -6   0  100.69    6.00
  -4   6   0  113.29   12.90
   4   6   0  103.59    6.80
   4   6   0  102.89   10.60
  -4   6   0  103.19    8.20
  -4   6   0  106.39    6.30
   5  -6   0   69.29    6.90
  -5  -6   0   81.79    5.50
   5  -6   0   71.99    4.70
  -5  -6   0   77.09    6.90
  -5  -6   0   83.69   11.00
   5   6   0   76.79    9.30
   5   6   0   71.89    6.80
  -5   6   0   71.19    6.20
  -5   6   0   85.39   10.70
  -5   6   0   65.09    4.60
   5   6   0   73.39    5.50
   6  -6   0  247.98    9.20
  -6  -6   0  239.38   12.90
   6  -6   0  245.18   14.00
  -6  -6   0  214.98   18.60
  -6  -6   0  264.07   13.70
  -6   6   0  247.48    9.20
   6   6   0  243.58   12.70
   6   6   0  259.27   17.90
  -6   6   0  243.18   11.20
   6   6   0  242.88   10.90
  -6   6   0  246.18   17.90
   7  -6   0   98.99    4.70
   7  -6   0  103.59    5.30
   7  -6   0   84.89   10.10
  -7  -6   0  110.89    9.30
  -7  -6   0  102.89    8.20
  -7   6   0  101.59   10.50
   7   6   0   94.89    6.60
  -7   6   0   90.49    4.60
   7   6   0   96.69    8.00
   7   6   0   95.09   10.90
  -8  -6   0   33.40    5.90
   8  -6   0   25.70    2.80
  -8  -6   0   20.90    4.40
   8  -6   0   14.50    4.00
  -8   6   0   21.80    4.90
   8   6   0   18.60    4.10
  -8   6   0   25.00    2.20
   8   6   0   27.00    6.90
   8   6   0   29.30    3.70
  -9  -6   0   37.00    6.30
   9  -6   0   43.30    2.70
   9  -6   0   48.10    3.60
   9  -6   0   38.20    7.40
   9   6   0   56.99    8.60
   9   6   0   37.80    6.10
   9   6   0   47.20    6.00
  -9   6   0   46.60    2.70
   9   6   0   44.30    4.40
  -9   6   0   43.00    6.60
  10  -6   0   15.00    1.50
 -10  -6   0   16.50    3.80
 -10  -6   0   13.10    3.60
  10  -6   0   11.40    4.80
  10  -6   0   15.80    3.60
  10  -6   0   21.10    2.40
 -10   6   0   10.50    4.30
 -10   6   0   17.60    1.90
  10   6   0   20.10    5.90
  10   6   0   18.30    4.90
  10   6   0   15.70    2.80
  10   6   0   16.60    4.00
  11  -6   0   31.00    4.20
 -11  -6   0   31.20    5.50
 -11  -6   0   33.10    5.20
  11  -6   0   29.40    2.70
  11  -6   0   27.40    2.80
  11   6   0   32.70    5.40
 -11   6   0   26.80    2.50
  11   6   0   22.70    4.70
  11   6   0   28.00    7.10
  11   6   0   30.20    3.50
  12  -6   0   24.40    3.50
  12  -6   0   18.50    3.50
 -12  -6   0   10.00    3.40
  12  -6   0   19.00    2.30
  12  -6   0   19.10    2.50
 -12  -6   0   18.30    4.00
 -12   6   0   17.20    2.50
  12   6   0   18.40    3.90
  12   6   0   21.00    2.80
  12   6   0    5.00   10.40
  12   6   0   17.00    3.80
 -13  -6   0   10.90    2.70
  13  -6   0    9.70    1.90
  13  -6   0    5.10    2.50
  13  -6   0    7.80    2.50
 -13  -6   0    7.10    2.60
  13  -6   0    9.00    2.10
 -13  -6   0    4.00    2.30
  13   6   0    6.60    2.40
  13   6   0    7.30    1.30
  13   6   0    8.90    3.00
 -13   6   0    9.50    1.90
 -14  -6   0   49.50    5.20
 -14  -6   0   38.20    4.30
  14  -6   0   46.70    3.30
 -14  -6   0   52.19    4.00
  14  -6   0   43.50    3.90
  14   6   0   44.40    6.70
  14   6   0   49.90    4.40
 -14   6   0   45.90    3.70
  15  -6   0   13.60    2.10
 -15  -6   0    9.50    2.50
  15  -6   0   12.90    1.90
 -15  -6   0    8.70    2.40
 -15   6   0   11.00    2.00
  15   6   0   10.40    2.10
  15   6   0   13.80    3.50
 -15   6   0   13.40    1.40
   0  -7   0    2.00    1.60
   0  -7   0   -1.10    1.50
   0   7   0    1.10    2.40
   0   7   0    1.10    1.60
   0   7   0    0.90    1.30
   1  -7   0  600.34   20.10
  -1  -7   0  567.94   20.30
   1  -7   0  549.54   22.50
   1  -7   0  602.34   21.10
   1  -7   0  578.94   19.90
  -1  -7   0  626.64   17.60
  -1  -7   0  598.84   22.10
  -1  -7   0  580.34   21.00
  -1   7   0  595.84   20.90
  -1   7   0  611.84   27.10
   1   7   0  571.84   19.40
  -1   7   0  577.64   19.20
   1   7   0  508.95   50.69
   1   7   0  569.14   21.30
   1   7   0  594.94   27.90
  -1   7   0  597.24   39.30
  -2  -7   0   -1.40    1.70
   2  -7   0   -0.80    2.00
   2  -7   0   -3.40    1.40
  -2  -7   0    6.10    2.50
  -2  -7   0    0.50    1.20
   2  -7   0    2.50    1.50
   2  -7   0   -1.70    2.10
  -2  -7   0   -0.20    1.90
   2   7   0    0.90    4.90
   2   7   0   -0.20    2.60
   2   7   0    2.70    1.50
  -2   7   0    0.90    1.60
  -2   7   0    3.50    2.70
  -3  -7   0   56.59    5.60
   3  -7   0   52.39    4.60
  -3  -7   0   51.59    5.30
  -3  -7   0   39.10    5.50
   3  -7   0   56.89    5.10
   3  -7   0   54.39    4.20
   3  -7   0   56.09    6.40
   3  -7   0   51.99    4.50
  -3   7   0   51.99    6.80
   3   7   0   46.40    5.40
   3   7   0   50.29    4.70
  -3   7   0   53.99    4.70
  -3   7   0   62.69   11.30
   3   7   0   50.59    9.90
  -4  -7   0  128.69    8.60
  -4  -7   0  139.59    9.40
   4  -7   0  129.79    7.60
   4  -7   0  124.59    7.00
   4  -7   0  127.49   10.30
   4   7   0  121.89    8.90
   4   7   0  142.59   13.70
  -4   7   0  131.39    9.80
   4   7   0  118.79   17.90
  -4   7   0  126.69    7.00
   4   7   0  126.29    7.60
  -4   7   0  121.09   14.60
   5  -7   0  622.14   25.70
  -5  -7   0  640.04   23.50
   5  -7   0  588.04   20.90
   5  -7   0  595.94   19.00
  -5  -7   0  582.94   22.20
   5  -7   0  604.64   18.50
   5   7   0  577.84   26.90
   5   7   0  626.24   31.00
  -5   7   0  622.84   23.80
  -5   7   0  529.45   31.20
   5   7   0  604.64   20.90
  -6  -7   0   55.89    6.30
  -6  -7   0   62.39    6.90
   6  -7   0   55.59    3.80
   6  -7   0   58.89    4.20
   6  -7   0   47.90    4.90
   6  -7   0   53.89    7.10
  -6   7   0   54.19    9.00
   6   7   0   52.99    5.10
  -6   7   0   56.59    3.90
   6   7   0   62.29    6.60
   6   7   0   53.19    8.70
   7  -7   0  221.58   11.00
   7  -7   0  231.68    9.20
  -7  -7   0  247.48   13.90
  -7  -7   0  227.08   12.80
   7  -7   0  224.28   14.80
   7  -7   0  223.08    8.20
   7   7   0  266.87   19.10
  -7   7   0  230.98    8.30
   7   7   0  232.48   13.10
  -7   7   0  205.48   16.20
   7   7   0  241.48   11.10
  -8  -7   0   44.00    5.80
  -8  -7   0   51.99    6.70
   8  -7   0   47.60    3.70
   8  -7   0   41.80    2.70
   8  -7   0   37.60    4.50
   8  -7   0   30.70    7.40
   8   7   0   74.69   18.90
   8   7   0   47.90    4.60
   8   7   0   29.90    5.50
  -8   7   0   47.30    2.90
  -8   7   0   36.10    9.10
   9  -7   0  124.69    4.80
   9  -7   0  129.09    8.50
  -9  -7   0  139.19   10.50
   9  -7   0  130.39    7.00
   9   7   0  135.69    9.90
   9   7   0  139.89   11.00
  -9   7   0  147.49    5.80
   9   7   0  142.49    7.70
   9   7   0  147.79   14.10
 -10  -7   0  190.68   12.10
  10  -7   0  189.38    9.90
 -10  -7   0  184.88   11.00
  10  -7   0  185.58    7.70
  10   7   0  176.88   15.10
  10   7   0  193.98    8.80
  10   7   0  200.18   11.70
  10   7   0  178.38   12.30
 -10   7   0  194.98    6.50
 -11  -7   0    3.60    2.30
  11  -7   0    5.60    2.00
  11  -7   0    5.10    1.30
  11  -7   0    6.10    1.40
 -11  -7   0    2.60    1.80
 -11  -7   0    3.00    2.60
  11   7   0    4.60    1.50
  11   7   0   -4.10    3.30
 -11   7   0    5.40    1.30
  11   7   0    5.70    7.00
  11   7   0    6.30    2.80
 -12  -7   0    6.60    1.90
  12  -7   0    9.00    1.50
  12  -7   0    7.80    2.00
 -12  -7   0    3.20    3.30
 -12  -7   0   11.90    3.40
  12  -7   0    6.30    1.40
  12   7   0   10.00    2.70
  12   7   0   12.30    3.50
  12   7   0    6.80    1.90
 -12   7   0    8.90    1.70
 -13  -7   0   88.89    6.50
 -13  -7   0  101.39    5.70
 -13  -7   0   96.99    6.90
  13  -7   0   91.99    4.30
  13  -7   0   95.39    5.60
  13  -7   0   92.09    3.70
 -13   7   0   95.29    4.70
  13   7   0  102.29    6.20
  13   7   0   88.19    7.60
 -14  -7   0   84.19    5.40
  14  -7   0   87.39    3.60
 -14  -7   0   88.69    4.40
 -14  -7   0   88.09    4.90
  14  -7   0   86.49    4.80
  14   7   0   94.19    5.10
 -14   7   0   99.59    4.60
   0  -8   0  207.48   10.40
   0  -8   0  232.38   13.80
   0  -8   0  223.38    8.70
   0  -8   0  220.18   10.70
   0  -8   0  228.08   11.60
   0   8   0  227.48   16.20
   0   8   0  215.28   11.20
   0   8   0  207.98   23.10
   0   8   0  223.78   10.00
  -1  -8   0   83.29    4.80
   1  -8   0   94.69    6.30
  -1  -8   0   91.59    6.80
   1  -8   0   93.59    5.30
   1  -8   0   97.69    7.00
   1  -8   0   77.89    8.80
  -1  -8   0  104.19    7.80
  -1  -8   0   94.69    6.60
   1  -8   0   89.39    6.10
   1   8   0   91.19   10.60
   1   8   0   87.79    6.10
  -1   8   0   91.39    9.60
  -1   8   0   99.79    6.80
   1   8   0  111.59   17.20
  -1   8   0   94.89   15.00
   1   8   0   84.99    6.90
   2  -8   0  216.88    9.90
   2  -8   0  217.08   14.10
  -2  -8   0  238.38   11.80
  -2  -8   0  246.08    8.90
   2  -8   0  248.78   11.30
  -2  -8   0  228.18   11.40
   2  -8   0  236.48    9.40
   2  -8   0  247.08   10.20
  -2   8   0  236.38   15.60
   2   8   0  244.78   12.40
  -2   8   0  215.78   22.40
  -2   8   0  239.88   11.10
   2   8   0  252.57   18.00
   2   8   0  231.18   25.60
  -3  -8   0  133.99    8.70
   3  -8   0  139.89    6.80
  -3  -8   0  147.59    9.20
   3  -8   0  141.09   11.70
   3  -8   0  146.89    8.00
   3  -8   0  124.29    6.80
   3   8   0  122.89   20.00
  -3   8   0  141.99    7.70
  -3   8   0  134.09   11.00
   3   8   0  137.79   13.50
  -3   8   0  149.79   17.40
   3   8   0  148.99    9.50
   3   8   0  138.79    7.90
  -4  -8   0  159.98   10.00
   4  -8   0  143.29   12.00
  -4  -8   0  167.08    9.90
   4  -8   0  160.48    8.60
   4  -8   0  155.28    7.70
   4  -8   0  158.08    7.40
  -4   8   0  154.58   11.10
  -4   8   0  129.49   15.60
  -4   8   0  171.58    8.10
   4   8   0  161.48   14.80
   4   8   0  162.68    8.70
   4   8   0  134.89   22.10
   4   8   0  164.68   10.20
   5  -8   0   81.79    5.10
   5  -8   0   86.59    5.10
  -5  -8   0   83.89    7.60
  -5  -8   0   83.79    7.10
   5  -8   0   75.59    9.00
  -5  -8   0   93.79    6.70
   5  -8   0   72.99    5.70
  -5   8   0   76.29   11.30
   5   8   0   85.79   11.90
  -5   8   0   86.39    5.00
   5   8   0   92.99    7.80
   5   8   0   84.29    6.20
   5   8   0   65.29   16.70
  -6  -8   0  100.79    8.10
   6  -8   0  113.89   11.20
   6  -8   0  121.39    6.30
  -6  -8   0  124.59    9.00
   6  -8   0  121.49    7.50
  -6  -8   0  111.89    7.80
   6  -8   0  116.59    5.50
  -6   8   0  114.69   13.30
   6   8   0  108.49   12.10
   6   8   0  130.99    9.40
   6   8   0  118.29    7.50
  -6   8   0  120.49    5.60
   6   8   0   91.49   20.50
  -7  -8   0  302.57   20.70
   7  -8   0  338.07   10.80
   7  -8   0  319.67   14.20
  -7  -8   0  349.57   15.00
   7   8   0  330.37   26.70
  -7   8   0  388.26   12.80
   8  -8   0   21.00    1.80
   8  -8   0   17.90    3.20
  -8  -8   0   17.30    3.90
   8  -8   0   22.40    2.70
  -8  -8   0   22.60    3.90
  -8  -8   0   18.50    3.70
  -8   8   0   20.50    1.90
   8   8   0   17.90    6.70
   8   8   0   17.70    3.10
   8   8   0   15.50    3.60
  -9  -8   0   61.69    6.00
   9  -8   0   65.49    5.40
  -9  -8   0   69.89    6.30
   9  -8   0   63.19    4.10
  -9  -8   0   72.59    7.00
   9   8   0   73.39    5.00
   9   8   0   71.69    9.60
   9   8   0   64.89    6.50
  -9   8   0   70.79    3.20
 -10  -8   0  267.77   12.00
 -10  -8   0  260.57   12.90
 -10  -8   0  268.27   12.10
  10  -8   0  264.87   11.40
  10  -8   0  259.27    8.30
  10  -8   0  259.97    9.40
  10   8   0  262.97   12.80
 -10   8   0  276.17    8.20
  10   8   0  270.57   10.10
  11  -8   0  184.98    8.60
 -11  -8   0  186.28   12.50
  11  -8   0  176.38    6.20
 -11  -8   0  153.28   11.20
  11  -8   0  186.18    6.80
  11   8   0  163.88   11.10
  11   8   0  177.98    6.70
 -11   8   0  193.68    6.30
 -12  -8   0   56.39    4.60
  12  -8   0   58.99    4.30
 -12  -8   0   58.09    4.10
 -12  -8   0   58.49    4.30
  12  -8   0   57.69    2.90
  12  -8   0   55.09    4.00
 -12   8   0   63.09    3.40
  12   8   0   60.89    4.60
 -13  -8   0   83.79    4.20
 -13  -8   0   66.69    5.10
  13  -8   0   82.29    4.40
 -13  -8   0   78.19    3.90
  13   8   0   70.79    5.10
 -13   8   0   88.79    4.00
   0  -9   0    0.50    1.70
   0  -9   0   -1.20    1.20
   0  -9   0    3.30    1.30
   0  -9   0   -1.80    0.80
   0   9   0    5.20    8.60
   0   9   0   -0.10    1.20
   1  -9   0   34.80    3.30
  -1  -9   0   23.90    3.50
   1  -9   0   24.20    3.10
  -1  -9   0   30.30    4.40
   1  -9   0   26.90    3.90
   1  -9   0   31.10    4.40
  -1  -9   0   34.00    3.80
  -1   9   0   28.90    6.60
   1   9   0   21.30    5.90
  -1   9   0   29.10    3.70
   1   9   0   26.60    3.80
  -2  -9   0   11.50    2.80
   2  -9   0   16.60    3.00
   2  -9   0    8.90    2.30
  -2  -9   0   13.70    3.40
   2  -9   0   11.50    2.10
  -2  -9   0   12.00    3.30
   2   9   0   12.30    2.40
   2   9   0   10.90    5.10
  -2   9   0   12.30    3.20
   2   9   0   10.10    2.70
  -3  -9   0   27.30    6.10
   3  -9   0   29.00    3.50
   3  -9   0   33.20    3.90
  -3   9   0   44.00    7.30
   3   9   0   32.40    6.70
  -3   9   0   34.40    4.00
  -4  -9   0  157.68    9.80
  -4  -9   0  148.19    8.90
   4  -9   0  139.99    7.00
  -4  -9   0  153.58    8.90
   4  -9   0  155.68    7.10
   4   9   0  152.78    8.20
   4   9   0  151.58   14.60
  -4   9   0  157.48    7.20
   4   9   0  156.78    9.60
   5  -9   0    5.20    1.80
  -5  -9   0    6.70    2.30
  -5  -9   0    3.50    2.10
   5  -9   0    6.00    1.40
  -5   9   0    6.30    1.50
   5   9   0    1.50    3.60
   5   9   0    3.70    1.70
   5   9   0    7.40    2.70
   6  -9   0   52.99    3.00
   6  -9   0   48.50    4.40
  -6  -9   0   48.10    5.20
  -6  -9   0   48.90    5.20
   6  -9   0   55.09    4.00
   6   9   0   44.20    4.10
  -6   9   0   48.30    3.00
   6   9   0   50.19    5.60
   6   9   0   39.70    8.40
  -7  -9   0   41.40    4.80
   7  -9   0   43.30    4.60
   7  -9   0   40.90    3.30
  -7  -9   0   42.90    4.90
   7   9   0   48.00    9.20
   7   9   0   44.60    5.20
   7   9   0   40.30    3.70
  -7   9   0   43.40    2.50
  -8  -9   0   68.59    5.80
   8  -9   0   74.19    4.40
   8  -9   0   80.89    5.10
  -8  -9   0   78.89    6.10
   8   9   0   77.39    6.30
   8   9   0   79.49    4.80
  -8   9   0   79.79    3.30
   9  -9   0  101.29    3.70
  -9  -9   0   96.09    9.60
  -9  -9   0   87.49    8.60
   9  -9   0  113.39    5.50
   9  -9   0   98.89    5.70
  -9   9   0  103.39    3.80
   9   9   0  123.79    8.90
   9   9   0   99.09    4.90
 -10  -9   0   90.19    5.50
  10  -9   0   83.99    4.00
 -10  -9   0   82.99    5.50
 -10  -9   0   81.99    5.20
  10  -9   0   90.09    5.00
  10   9   0   82.19    5.60
 -10   9   0   94.99    3.60
 -11  -9   0   -0.70    1.10
  11  -9   0    0.30    0.70
 -11  -9   0   -0.20    1.50
 -11  -9   0    0.00    1.10
  11  -9   0    1.00    1.20
  11   9   0   -0.10    1.20
   0 -10   0  181.38    7.10
   0 -10   0  192.88    8.90
   0 -10   0  181.48    7.90
   0  10   0  195.48    8.90
   0  10   0  191.58   14.30
   1 -10   0   62.79    3.80
  -1 -10   0   53.99    3.80
  -1 -10   0   65.69    4.10
   1 -10   0   65.89    4.70
  -1 -10   0   68.09    5.30
   1 -10   0   63.19    3.90
  -1 -10   0   65.79    4.50
  -1  10   0   69.99    4.60
   1  10   0   62.29    5.00
   1  10   0   62.99   11.50
  -1  10   0   62.89   11.00
  -2 -10   0   31.00    3.10
   2 -10   0   34.20    3.00
  -2 -10   0   34.30    4.20
  -2 -10   0   36.20    3.60
   2 -10   0   35.20    3.30
   2  10   0   43.90    9.30
   2  10   0   37.40    3.90
  -2  10   0   37.70    3.20
  -3 -10   0   21.20    2.70
   3 -10   0   17.60    2.30
  -3 -10   0   17.00    2.80
   3 -10   0   17.20    2.10
  -3 -10   0   17.20    3.10
   3  10   0   23.90    3.40
  -3  10   0   19.80    2.30
   3  10   0   30.00    7.00
  -4 -10   0  114.49    6.90
  -4 -10   0  119.09    6.20
   4 -10   0  113.39    5.60
  -4 -10   0  118.89    7.50
   4 -10   0   98.59    6.20
  -4  10   0  121.29    5.10
   4  10   0  118.89   13.70
   4  10   0  130.19    7.50
  -5 -10   0   76.79    5.60
   5 -10   0   76.19    4.40
  -5 -10   0   67.59    5.80
   5 -10   0   75.49    3.40
  -5 -10   0   75.79    4.80
   5  10   0   78.59    5.90
  -6 -10   0   26.70    3.50
   6 -10   0   28.40    2.20
  -6 -10   0   27.70    3.00
   6 -10   0   28.60    3.30
   6  10   0   24.30    3.50
  -6  10   0   28.00    1.80
  -7 -10   0   11.90    2.40
  -7 -10   0   10.80    1.90
   7 -10   0   16.30    2.00
  -7 -10   0   11.20    2.40
  -7  10   0   12.50    1.20
   7  10   0   13.20    2.50
  -8 -10   0   14.40    2.40
  -8 -10   0   13.50    2.00
   8 -10   0   15.10    1.80
  -8 -10   0   12.20    2.30
  -8  10   0   16.70    1.20
   8  10   0   15.90    3.30
  -9 -10   0   63.99    2.90
  -9 -10   0   73.89    5.10
   9 -10   0   69.49    4.20
  -9 -10   0   81.19    4.50
  -9  10   0   70.99    2.70
   9  10   0   67.59    5.00
   0 -11   0    0.00    0.80
   0  11   0   -0.50    0.70
   1 -11   0  119.49    4.70
  -1 -11   0  125.69    5.80
  -1 -11   0  134.49    6.00
   1 -11   0  127.19    5.60
   1  11   0  127.79    5.70
  -1  11   0  123.19    5.10
   2 -11   0    3.90    1.20
   2 -11   0    3.60    0.90
  -2 -11   0    4.10    1.10
  -2 -11   0    4.10    1.30
  -2  11   0    4.50    1.10
   2  11   0    4.80    1.40
   3 -11   0   16.70    1.40
  -3 -11   0   17.70    2.00
   3 -11   0   14.60    1.80
  -3 -11   0   16.70    2.40
  -3  11   0   18.00    1.50
   3  11   0   21.80    3.40
  -4 -11   0  104.09    4.90
   4 -11   0  113.49    4.70
  -4 -11   0  119.89    7.40
   4  11   0  113.29    5.50
  -4  11   0  113.79    3.80
  -5 -11   0    1.60    1.20
  -5 -11   0    2.60    1.10
   5 -11   0    1.60    0.90
   5  11   0    2.40    1.20
  -5  11   0    2.40    0.50
  -6 -11   0   53.49    3.20
  -6 -11   0   59.29    3.90
   6 -11   0   61.39    3.00
  -6  11   0   60.49    2.10
   6  11   0   56.99    3.40
 -18   0   1  245.38    8.90
  18   0  -1  227.78   10.60
  18   0  -1  269.47   10.10
 -17   0   1   84.59    5.60
 -17   0   1   82.49    7.40
  17   0  -1   88.69    6.00
  17   0  -1   75.29    5.50
 -16   0   1    1.20    1.70
  16   0  -1   -0.90    1.60
  16   0  -1   -1.00    1.30
 -16   0   1   -0.80    1.90
 -15   0   1  226.08   11.40
  15   0  -1  225.78   11.50
 -15   0   1  220.98    8.80
 -15   0   1  230.78   11.90
 -14   0   1   37.50    4.10
 -14   0   1   44.20    5.70
 -14   0   1   37.60    5.00
  14   0  -1   49.80   11.90
  14   0  -1   52.59    5.50
 -13   0   1   10.10    2.70
  13   0  -1    6.20    2.30
 -13   0   1    1.00    2.00
  13   0  -1    2.20    4.80
 -13   0   1    6.80    2.20
  13   0  -1    4.60    1.80
  12   0  -1  609.34   33.70
 -12   0   1  550.44   31.40
 -12   0   1  589.44   21.40
 -12   0   1  596.04   20.70
  12   0  -1  587.94   19.20
 -12   0   1  588.64   19.10
  12   0  -1  585.74   20.70
 -11   0   1  972.10   39.80
 -11   0   1  978.40   29.20
 -11   0   1  953.80   30.30
  11   0  -1  971.90   29.40
  11   0  -1  931.41   42.00
  10   0  -1  225.18   16.60
  10   0  -1  218.28   10.00
 -10   0   1  216.28   15.00
 -10   0   1  209.88    9.30
 -10   0   1  230.48   17.50
  10   0  -1  212.58   12.80
   9   0  -1  121.39   11.00
   9   0  -1  131.39    8.50
  -9   0   1  125.79   11.60
  -9   0   1  134.59   10.10
   8   0  -1  512.75   22.70
  -8   0   1  485.15   20.30
  -8   0   1  491.75   22.70
   8   0  -1  501.65   18.70
  -7   0   1  421.56   17.00
   7   0  -1  431.96   16.00
   7   0  -1  441.76   19.00
  -7   0   1  424.96   18.60
   6   0  -1   34.70    3.20
  -6   0   1   31.50    3.90
   6   0  -1   27.30    3.80
   5   0  -1    1.60    0.90
  -5   0   1    4.10    1.30
   5   0  -1    2.50    1.30
   4   0  -1 1527.95   43.20
   4   0  -1 1536.95   41.50
  -4   0   1 1683.03   42.20
   3   0  -1 1760.52   47.30
   3   0  -1 1748.33   48.60
  -3   0   1 2062.49   47.60
   2   0  -1 3902.11   96.49
   1   0  -1  335.67    9.00
  -1   0   1  361.46    8.80
  -1   0   1  324.77    9.30
   1   0  -1  331.27    9.40
   1   0   1   44.20    1.90
   1   0   1   36.30    1.90
  -1   0  -1   36.90    1.70
  -1   0  -1   36.30    1.80
   2   0   1    3.70    0.70
   2   0   1    5.70    0.80
  -3   0  -1   82.89    4.30
   3   0   1   75.59    3.10
   3   0   1   73.79    3.40
   4   0   1  831.22   22.10
   4   0   1  800.82   22.90
  -4   0  -1  846.62   24.70
  -5   0  -1   54.39    4.70
   5   0   1   45.60    4.10
   5   0   1   47.10    2.90
   6   0   1  445.36   14.20
  -6   0  -1  443.96   18.20
   6   0   1  441.26   16.00
   7   0   1  168.08    9.50
  -7   0  -1  167.18   11.40
   7   0   1  165.98    7.60
   8   0   1    4.90    2.20
  -8   0  -1    4.40    2.80
  -8   0  -1    6.00    2.10
   9   0   1   46.20    6.10
  -9   0  -1   51.79    5.80
   9   0   1   43.90    4.70
  -9   0  -1   41.20    7.00
  -9   0  -1   45.90    3.90
  10   0   1  465.95   17.70
  10   0   1  466.95   15.90
 -10   0  -1  459.55   22.20
 -10   0  -1  458.65   27.40
  10   0   1  497.55   24.60
 -10   0  -1  448.86   15.60
 -10   0  -1  446.46   16.90
  10   0   1  457.75   18.50
 -11   0  -1    1.80    1.80
  11   0   1    4.20    2.70
  11   0   1    1.10    1.20
  11   0   1    5.10    1.90
 -11   0  -1    1.00    2.00
 -12   0  -1  292.47   12.70
  12   0   1  286.77   12.60
 -12   0  -1  280.07   13.00
  12   0   1  274.87   21.10
  12   0   1  272.57    9.70
 -12   0  -1  301.17   11.30
 -13   0  -1  454.85   17.80
  13   0   1  420.76   28.10
 -13   0  -1  448.96   17.20
 -13   0  -1  438.56   15.00
  13   0   1  409.36   15.00
  13   0   1  451.85   17.50
 -14   0  -1   35.90    4.90
  14   0   1   25.60    5.80
  14   0   1   21.70    7.20
 -15   0  -1   50.99    5.20
 -15   0  -1   38.20    4.70
  15   0   1   44.20    4.90
  16   0   1    6.90    2.20
  16   0   1    7.70    3.60
 -16   0  -1    3.80    2.10
 -16   0  -1    2.90    1.80
  16   0   1    4.20    1.60
 -17   0  -1   54.49    4.70
 -17   0  -1   53.79    4.90
  17   0   1   58.29    4.80
  17   0   1   54.79    4.40
 -18  -1   1   61.79    5.00
  18  -1  -1   83.19    5.30
  18  -1  -1   75.49    4.80
  18   1  -1   75.29    4.20
 -18   1   1   76.19    4.60
  18   1  -1   77.49    4.80
 -17  -1   1   52.29    4.40
  17  -1  -1   55.19    4.60
 -17  -1   1   46.00    6.10
 -17  -1   1   54.69    5.30
  17  -1  -1   58.19    4.80
 -17   1   1   48.10    4.50
  17   1  -1   57.09    4.50
  17   1  -1   55.59    4.90
 -17   1   1   54.29    5.70
  17   1  -1   52.39    4.60
 -16  -1   1   13.20    4.70
  16  -1  -1   17.90    3.60
 -16  -1   1   14.50    3.10
  16   1  -1   16.20    3.20
 -16   1   1   21.00    3.50
 -16   1   1   17.80    3.10
  16   1  -1   23.00    2.90
 -16   1   1   21.30    2.50
  15  -1  -1   18.20    2.80
 -15  -1   1   19.30    3.70
  15  -1  -1   31.60    4.30
  15  -1  -1   20.70    2.90
 -15  -1   1   19.70    3.70
 -15   1   1   21.20    3.60
 -15   1   1   28.30    4.20
  15   1  -1   19.80    3.90
 -15   1   1   25.40    3.30
  14  -1  -1   16.90    4.20
  14  -1  -1   23.70    6.90
  14  -1  -1   27.60    4.30
 -14  -1   1   18.50    4.00
 -14  -1   1   21.20    5.20
 -14  -1   1   21.30    3.80
  14   1  -1    9.30    6.30
  14   1  -1   31.10    5.30
 -14   1   1   25.30    4.20
 -14   1   1   30.10    6.50
 -14   1   1   23.80    3.50
 -13  -1   1  559.04   21.20
 -13  -1   1  564.64   18.80
 -13  -1   1  608.84   22.60
  13  -1  -1  531.65   32.60
  13  -1  -1  587.34   20.50
  13  -1  -1  576.74   19.40
  13   1  -1  557.54   34.10
 -13   1   1  578.54   21.50
 -13   1   1  590.34   20.40
  13   1  -1  603.94   22.00
  12  -1  -1 1150.28   33.60
 -12  -1   1 1165.28   32.90
 -12  -1   1 1154.08   35.20
  12  -1  -1 1172.18   49.99
  12   1  -1 1090.59   30.50
  12   1  -1 1142.89   50.69
 -12   1   1 1113.29   34.70
 -12   1   1 1142.19   33.40
 -12   1   1 1017.10   56.39
  12   1  -1 1168.78   35.70
 -11  -1   1 1065.59   30.60
  11  -1  -1 1087.29   45.30
  11  -1  -1 1094.79   38.50
 -11  -1   1 1080.09   33.60
 -11  -1   1 1081.69   32.60
 -11  -1   1 1036.30   46.90
  11  -1  -1 1084.59   31.00
 -11   1   1 1034.20   45.30
  11   1  -1 1102.09   46.70
  11   1  -1 1028.30   29.20
 -11   1   1 1029.20   41.20
 -11   1   1 1046.90   30.60
  11   1  -1 1055.89   32.80
 -11   1   1 1021.70   32.00
 -10  -1   1  124.19    7.40
  10  -1  -1  128.69    6.30
  10  -1  -1  122.29   11.90
 -10  -1   1  130.39    6.70
  10  -1  -1  122.69    9.20
 -10  -1   1  110.99    7.80
  10   1  -1  127.09    8.70
  10   1  -1  127.39   12.70
 -10   1   1  117.99    6.00
  10   1  -1  121.39    5.80
 -10   1   1  127.39   11.60
  10   1  -1  119.39    7.90
 -10   1   1  134.09   10.80
   9  -1  -1   86.89    9.10
   9  -1  -1   75.59    6.40
  -9  -1   1   90.69    9.20
   9  -1  -1   88.79    7.10
   9   1  -1   97.79   10.10
   9   1  -1   73.29    6.40
  -9   1   1   91.89    8.50
  -8  -1   1   77.49    8.40
   8  -1  -1   85.79    6.20
   8  -1  -1   85.89    8.10
  -8   1   1   83.79    6.80
   8   1  -1   88.99    8.90
   8   1  -1   99.49    6.90
   7  -1  -1  179.18    8.90
   7  -1  -1  184.88   11.00
  -7  -1   1  184.08   11.30
   7   1  -1  177.68   11.70
   7   1  -1  177.18    9.20
  -7   1   1  182.28    9.10
   6  -1  -1  451.25   17.60
   6  -1  -1  476.15   15.70
  -6  -1   1  404.46   20.00
  -6  -1   1  462.75   18.60
   6   1  -1  442.86   18.80
  -6   1   1  485.65   15.70
   6   1  -1  452.35   16.20
   5  -1  -1 1387.96   40.00
  -5  -1   1 1416.86   41.50
   5  -1  -1 1460.95   38.40
  -5  -1   1 1293.07   43.30
  -5   1   1 1507.85   38.40
   5   1  -1 1382.16   39.10
   4  -1  -1 2054.59   52.39
   4  -1  -1 1902.11   53.29
  -4  -1   1 2038.60   55.29
  -4   1   1 2132.09   53.09
   4   1  -1 2074.59   53.29
   4   1  -1 1942.21   55.09
   3  -1  -1 3079.29   77.89
   3  -1  -1 3117.49   76.39
  -3  -1   1 2846.02   79.99
   3  -1  -1 3175.28   75.59
   3   1  -1 2973.10   78.69
   3   1  -1 2997.10   78.69
  -3   1   1 3070.49   78.09
   2  -1  -1 2385.76   57.69
  -2  -1   1 2472.65   61.29
   2  -1  -1 2385.46   58.99
  -2  -1   1 2194.08   59.09
   2   1  -1 2412.36   60.39
  -2   1   1 2419.96   62.09
   2   1  -1 2147.19   60.59
   1  -1  -1  307.77    9.20
   1  -1  -1  326.57    8.40
  -1  -1   1  327.27   11.00
   1   1  -1  307.37   10.70
  -1   1   1  300.57   12.00
   0  -1   1  555.84   16.80
   0  -1  -1  540.25   14.60
   0   1  -1  555.44   17.00
   0   1   1  558.14   15.80
   0   1   1  559.44   14.80
   1  -1   1  399.56   13.40
  -1  -1  -1  454.45   11.00
  -1  -1  -1  429.46   12.40
  -1   1  -1  416.36   14.30
   1   1   1  423.66   12.40
  -1   1  -1  427.16   14.10
  -1   1  -1  435.46   12.00
  -2  -1  -1 6625.84  160.78
  -2   1  -1 6423.66  162.98
  -3  -1  -1  894.91   24.30
   3  -1   1  832.82   22.60
   3  -1   1  826.22   22.90
   3  -1   1  861.51   23.80
   3   1   1  801.52   23.10
  -3   1  -1  877.71   24.30
  -4  -1  -1 2763.12   81.99
   4  -1   1 3068.49   78.19
  -4  -1  -1 2967.10   84.59
   4  -1   1 3157.28   77.69
  -4   1  -1 3331.27   78.99
   4   1   1 3130.19   78.89
   4   1   1 3195.68   76.99
  -5  -1  -1   69.89    9.10
  -5  -1  -1   79.49    5.50
   5  -1   1   87.39    4.60
   5   1   1   78.39    5.40
   5   1   1   91.09    5.70
   6  -1   1 2795.82   81.09
  -6  -1  -1 2917.21   88.39
  -6  -1  -1 3195.68   82.39
   6  -1   1 3237.58   80.29
  -6   1  -1 3067.29   80.19
   6   1   1 3066.99   78.19
   6   1   1 3150.28   81.69
  -7  -1  -1 1134.49   35.90
   7  -1   1 1120.19   32.10
   7  -1   1 1092.49   34.20
  -7  -1  -1 1047.80   41.30
  -7   1  -1 1140.19   34.50
   7   1   1 1124.89   31.60
   7   1   1 1118.19   35.90
   8  -1   1  464.15   19.30
  -8  -1  -1  472.85   20.10
   8  -1   1  427.96   16.30
  -8   1  -1  460.05   19.70
   8   1   1  446.26   15.40
   8   1   1  448.96   20.80
   9  -1   1   70.19    4.40
  -9  -1  -1   74.39    7.70
  -9  -1  -1   56.29    4.80
   9  -1   1   71.69    7.50
   9  -1   1   70.79    5.80
  -9   1  -1   63.69    3.80
   9   1   1   69.89    8.20
   9   1   1   64.19    3.80
  -9   1  -1   72.29    8.30
  10  -1   1   88.79    7.40
 -10  -1  -1   94.99   10.30
  10  -1   1   95.09    9.70
  10  -1   1   73.69    4.20
  10  -1   1   85.49    5.00
 -10  -1  -1   86.09    5.20
 -10  -1  -1   77.69    6.10
 -10  -1  -1   94.69    6.20
  10   1   1   83.89    4.70
 -10   1  -1   86.19    5.00
  10   1   1   86.19    6.00
 -10   1  -1   80.89    8.50
 -10   1  -1   81.09    5.40
 -10   1  -1   89.49   10.30
  10   1   1   85.09   10.00
  11  -1   1  212.58   13.10
 -11  -1  -1  213.38   10.90
  11  -1   1  202.98    7.60
  11  -1   1  208.18    9.30
  11  -1   1  231.88   17.00
 -11  -1  -1  204.08    9.00
 -11  -1  -1  207.38   10.40
 -11   1  -1  216.78    9.90
  11   1   1  220.78    8.50
 -11   1  -1  215.68   18.60
 -11   1  -1  187.18   15.60
  11   1   1  202.78   10.50
  11   1   1  222.78   17.90
 -11   1  -1  217.68    9.40
 -12  -1  -1   58.99    4.70
 -12  -1  -1   62.49    5.70
 -12  -1  -1   57.19    6.00
  12  -1   1   55.69    9.80
  12  -1   1   68.99    5.50
  12   1   1   59.29   10.30
 -12   1  -1   66.19    5.80
  12   1   1   68.19    6.00
 -12   1  -1   38.80   10.30
 -12   1  -1   65.99    5.50
  12   1   1   59.09    4.20
 -13  -1  -1    6.90    2.80
 -13  -1  -1    5.10    1.80
  13  -1   1    4.50    4.50
  13  -1   1    3.90    2.20
 -13  -1  -1   -0.90    1.90
 -13   1  -1    3.60    2.30
  13   1   1    2.50    2.10
  13   1   1   -0.60    1.50
  13   1   1    1.50    4.40
 -13   1  -1    3.80    1.90
 -14  -1  -1  196.58   11.30
  14  -1   1  139.89   25.40
  14  -1   1  166.48    8.10
 -14   1  -1  184.08    9.90
  14   1   1  185.88   13.40
 -14   1  -1  177.48    8.40
 -14   1  -1  149.69   12.40
  14   1   1  129.79   21.80
 -15  -1  -1    7.30    2.60
 -15  -1  -1    8.80    2.50
  15  -1   1    8.40    5.80
  15  -1   1   10.80    2.60
  15  -1   1    9.00    1.80
 -15   1  -1    7.60    2.40
  15   1   1    7.00    2.60
 -15   1  -1    9.50    2.70
 -15   1  -1    9.10    1.80
  15   1   1   11.00    6.80
  16  -1   1   47.30    4.70
 -16  -1  -1   46.10    5.00
 -16  -1  -1   53.49    7.60
  16   1   1   48.50    5.00
 -16   1  -1   40.50    4.30
 -16   1  -1   44.10    5.00
  16   1   1   40.90    3.70
 -17  -1  -1   91.59    5.20
  17  -1   1   99.19    5.90
  17  -1   1   97.39    6.00
 -17  -1  -1   97.59    6.40
 -17  -1  -1   94.99    5.40
  17   1   1   89.29    4.40
  17   1   1   97.89    5.70
 -17   1  -1  103.19    5.80
 -17   1  -1   90.99    6.30
  17   1   1   95.79    6.30
 -17  -2   1   44.40    5.00
  17  -2  -1   48.00    4.20
 -17  -2   1   48.60    4.20
  17  -2  -1   46.50    3.90
  17   2  -1   52.09    4.80
 -17   2   1   52.79    4.10
  17   2  -1   45.10    3.80
  17   2  -1   45.30    3.30
 -16  -2   1  165.98    9.40
  16  -2  -1  176.78    8.20
  16  -2  -1  165.78    8.40
 -16  -2   1  177.08    9.90
  16  -2  -1  170.18    9.00
 -16   2   1  172.78    8.80
 -16   2   1  178.28    6.60
  16   2  -1  170.18    9.50
 -16   2   1  144.49    9.10
  16   2  -1  166.18    7.50
  15  -2  -1   77.99    5.20
  15  -2  -1   78.79    6.00
 -15  -2   1   74.59    6.40
 -15  -2   1   78.89    7.00
  15   2  -1   74.39    5.60
 -15   2   1   73.69    5.00
 -15   2   1   76.49    6.20
  15   2  -1   83.29    7.10
 -15   2   1   68.79    6.20
  14  -2  -1  269.47   11.20
 -14  -2   1  238.38   13.00
 -14  -2   1  247.68   16.60
  14  -2  -1  266.67   15.60
  14  -2  -1  207.58   20.90
 -14   2   1  249.08   15.50
  14   2  -1  257.87   13.60
 -14   2   1  231.78   11.90
  13  -2  -1  436.36   16.20
 -13  -2   1  431.76   14.60
 -13  -2   1  465.75   18.60
 -13  -2   1  458.45   19.00
  13  -2  -1  424.76   28.40
  13  -2  -1  458.65   16.30
 -13   2   1  426.06   17.00
 -13   2   1  434.86   16.10
 -13   2   1  380.26   30.00
  13   2  -1  438.86   18.60
  13   2  -1  430.26   29.50
 -12  -2   1  630.14   23.60
 -12  -2   1  619.24   19.90
  12  -2  -1  585.94   32.90
 -12  -2   1  622.64   22.70
  12  -2  -1  629.34   20.20
  12   2  -1  610.84   18.60
 -12   2   1  631.24   20.00
  12   2  -1  583.94   34.60
 -12   2   1  636.14   32.70
  12   2  -1  628.44   23.40
 -12   2   1  581.94   33.40
  11  -2  -1  368.26   12.00
  11  -2  -1  373.16   23.40
 -11  -2   1  380.76   15.80
 -11  -2   1  364.36   15.90
 -11  -2   1  305.77   25.30
  11  -2  -1  378.26   12.90
  11  -2  -1  389.16   20.00
 -11  -2   1  370.66   13.60
 -11   2   1  343.17   21.90
  11   2  -1  360.96   24.90
 -11   2   1  353.96   20.80
  11   2  -1  362.06   15.90
 -11   2   1  348.97   12.40
  11   2  -1  348.37   12.40
 -11   2   1  327.57   13.60
 -10  -2   1  672.73   23.40
  10  -2  -1  707.23   32.10
  10  -2  -1  647.74   19.00
 -10  -2   1  667.33   23.90
 -10  -2   1  695.03   21.40
  10  -2  -1  675.83   19.90
  10  -2  -1  681.33   26.60
  10   2  -1  674.43   23.90
  10   2  -1  686.03   33.90
  10   2  -1  684.33   26.50
 -10   2   1  668.23   19.40
 -10   2   1  703.03   28.80
  10   2  -1  670.03   20.40
   9  -2  -1  314.57   18.50
  -9  -2   1  326.97   12.20
  -9  -2   1  318.67   13.50
   9  -2  -1  339.27   15.60
   9  -2  -1  312.87   10.20
  -9  -2   1  306.37   19.10
   9   2  -1  314.17   11.20
  -9   2   1  306.27    9.80
   9   2  -1  330.67   20.60
  -9   2   1  344.87   16.00
   9   2  -1  322.17   15.60
   8  -2  -1  202.78   10.70
   8  -2  -1  205.98   13.10
  -8  -2   1  200.98   13.90
  -8   2   1  205.18   10.70
   7  -2  -1  127.59    9.10
  -7  -2   1  128.69   10.50
   7  -2  -1  129.69    7.60
  -7   2   1  131.19    7.60
   7   2  -1  131.59   10.50
   6  -2  -1  385.76   14.20
   6  -2  -1  390.26   16.00
  -6  -2   1  402.16   18.80
   6   2  -1  383.06   18.20
  -6   2   1  383.46   14.70
   5  -2  -1  797.02   23.70
  -5  -2   1  817.92   28.70
   5  -2  -1  771.12   24.70
   5   2  -1  767.42   27.60
  -5   2   1  783.52   25.60
   4  -2  -1 2908.21   71.89
  -4  -2   1 3010.30   77.39
   4  -2  -1 2728.43   71.99
  -4   2   1 2909.91   76.09
  -4   2   1 2624.74   69.49
   4   2  -1 2739.63   75.59
   4   2  -1 2579.74   73.29
   3  -2  -1  866.61   24.20
  -3  -2   1  880.21   27.80
   3  -2  -1  806.72   23.90
  -3   2   1  811.42   23.30
  -3   2   1  871.31   29.00
   3   2  -1  822.22   26.50
   3   2  -1  841.42   26.30
  -2  -2   1   71.69    5.80
   2  -2  -1   83.39    4.40
   2   2  -1   67.39    5.40
   2   2  -1   73.59    4.90
  -2   2   1   76.79    4.20
  -2   2   1   80.49    3.50
   2   2  -1   71.79    5.00
  -2   2   1   91.39    7.50
  -2   2   1   72.69    6.10
   2  -2   1 3796.62   98.59
  -2  -2  -1 4331.47   98.39
  -2  -2  -1 4068.89  101.99
  -2   2  -1 4050.59   98.59
   2   2   1 3693.43   99.69
  -2   2  -1 3933.41  105.69
   2   2   1 3931.71  101.79
  -2   2  -1 4187.58  106.29
  -2   2  -1 3933.51  100.79
   3  -2   1  624.24   17.40
   3  -2   1  649.14   20.10
  -3  -2  -1  656.43   21.00
   3   2   1  600.74   19.30
   3   2   1  622.44   19.30
  -3   2  -1  633.24   18.90
  -3   2  -1  660.73   22.70
   4  -2   1  761.62   21.20
  -4  -2  -1  793.72   25.00
   4  -2   1  793.82   23.30
  -4   2  -1  751.02   21.40
   4   2   1  748.83   23.70
  -4   2  -1  712.63   27.70
   5  -2   1  707.43   22.20
  -5  -2  -1  749.53   25.40
   5  -2   1  704.43   21.60
  -5   2  -1  748.13   23.60
   5   2   1  713.43   24.10
   6  -2   1  185.88    8.50
   6  -2   1  182.18    8.70
  -6  -2  -1  189.18   11.30
   6   2   1  179.88   10.50
  -6   2  -1  186.98    9.10
  -7  -2  -1  253.17   14.40
   7  -2   1  287.17   11.80
   7  -2   1  279.57   12.70
   7   2   1  289.27   15.10
  -8  -2  -1  257.27   15.10
   8  -2   1  244.88   11.40
   8  -2   1  239.48   13.40
   8   2   1  251.17   15.30
  -8   2  -1  245.98   12.50
   9  -2   1  252.77   14.90
  -9  -2  -1  217.38   10.90
  -9  -2  -1  230.08   10.00
  -9  -2  -1  233.58   11.20
  -9  -2  -1  225.68   19.80
   9  -2   1  253.67   12.40
  -9   2  -1  259.87   14.30
   9   2   1  254.87    9.60
  -9   2  -1  228.48    7.80
   9   2   1  256.57   16.80
 -10  -2  -1  235.88    9.70
 -10  -2  -1  237.78   11.80
  10  -2   1  248.88   13.30
  10  -2   1  236.58    8.80
  10  -2   1  247.28   16.40
 -10  -2  -1  236.98   11.60
 -10   2  -1  240.78    8.70
 -10   2  -1  248.28   16.40
  10   2   1  246.78    9.40
 -10   2  -1  238.08   11.80
  10   2   1  237.98   12.00
  10   2   1  267.17   18.70
 -11  -2  -1  200.58   10.90
 -11  -2  -1  216.28   11.10
  11  -2   1  200.08    8.50
  11  -2   1  189.48   15.60
 -11  -2  -1  191.78    8.50
  11  -2   1  192.08   13.30
  11   2   1  208.48   17.50
  11   2   1  204.48   11.00
 -11   2  -1  210.78    8.50
  11   2   1  199.68    8.40
 -11   2  -1  204.08    9.20
  11   2   1  211.88   13.20
 -11   2  -1  193.58   16.80
 -12  -2  -1  840.22   28.80
 -12  -2  -1  832.52   27.90
 -12  -2  -1  831.62   24.10
  12  -2   1  860.71   25.50
  12  -2   1  846.92   39.30
  12   2   1  819.12   40.90
 -12   2  -1  854.21   25.40
  12   2   1  829.72   24.40
 -12   2  -1  771.52   40.90
  12   2   1  848.02   28.90
 -12   2  -1  824.22   26.20
 -13  -2  -1   31.90    5.00
 -13  -2  -1   39.40    5.40
  13  -2   1   30.10   10.40
  13  -2   1   28.00    3.80
 -13   2  -1   37.50    4.40
 -13   2  -1   39.00   13.60
  13   2   1   28.70    2.90
  13   2   1   37.80    5.90
 -13   2  -1   29.10    4.00
  13   2   1   17.30    7.70
 -14  -2  -1   14.80    3.40
 -14  -2  -1   16.00    3.80
  14  -2   1   14.80    2.70
  14  -2   1    9.70    5.90
  14  -2   1    9.10    2.40
 -14   2  -1   14.00    2.50
 -14   2  -1   11.60    2.80
  14   2   1   10.90    3.20
 -14   2  -1   15.30    3.20
  14   2   1   15.50    7.00
  15  -2   1    5.00    1.60
  15  -2   1    5.10    2.10
 -15  -2  -1    0.60    1.70
 -15  -2  -1    6.60    2.60
  15  -2   1   12.90   11.50
 -15  -2  -1   -0.10    1.90
 -15   2  -1    5.30    2.20
  15   2   1    0.50    1.90
 -15   2  -1    4.90    1.70
 -15   2  -1    2.90    2.20
  16  -2   1   67.39    5.20
 -16  -2  -1   64.39    4.80
 -16  -2  -1   59.19    4.90
  16  -2   1   67.89    5.30
  16   2   1   61.29    5.60
 -16   2  -1   65.59    5.10
  16   2   1   66.29    4.60
 -16   2  -1   71.99    7.10
 -17  -2  -1    8.70    2.40
  17  -2   1   16.20    2.80
  17  -2   1   13.40    2.40
  17   2   1   15.30    2.10
 -17   2  -1   15.80    2.90
  17   2   1   10.30    2.00
 -17   2  -1   17.80    4.00
  17   2   1   16.90    2.50
  17   2   1   13.70    2.60
  17  -3  -1    2.60    1.60
 -17  -3   1    4.10    2.40
  17  -3  -1    4.20    1.80
  17   3  -1    4.70    2.40
  17   3  -1    6.80    2.60
 -17   3   1    1.40    2.10
  16  -3  -1    4.30    2.40
 -16  -3   1    6.80    2.00
  16  -3  -1    7.00    2.20
 -16  -3   1    2.80    2.20
  16  -3  -1    6.10    1.60
 -16   3   1    3.00    3.10
  16   3  -1    4.00    1.70
  16   3  -1    5.80    1.70
  16   3  -1    7.80    2.60
 -16   3   1    5.10    1.50
 -15  -3   1    5.20    2.40
  15  -3  -1    5.20    2.10
 -15  -3   1    8.60    3.10
  15  -3  -1    9.10    2.20
  15  -3  -1   10.10    2.50
  15   3  -1    7.80    2.60
 -15   3   1    7.70    2.30
 -15   3   1    5.90    1.80
  15   3  -1    7.80    2.10
 -14  -3   1   38.50    5.00
 -14  -3   1   42.60    6.40
  14  -3  -1   31.20    3.90
  14  -3  -1   41.00    4.20
  14   3  -1   36.90    4.60
  14   3  -1   38.80    5.10
 -14   3   1   37.20    4.40
 -14   3   1   51.29    5.20
  13  -3  -1  284.97   22.60
  13  -3  -1  322.67   12.60
 -13  -3   1  333.87   15.30
  13  -3  -1  340.77   13.60
 -13  -3   1  286.27   12.80
 -13  -3   1  343.37   16.30
  13   3  -1  336.07   16.00
  13   3  -1  322.27   10.60
 -13   3   1  271.77   24.70
 -13   3   1  338.67   12.80
 -13   3   1  314.77   13.40
 -12  -3   1   25.00    4.00
 -12  -3   1   19.40    5.00
  12  -3  -1   12.70    5.60
  12  -3  -1   29.20    3.60
  12  -3  -1   24.00    7.40
 -12  -3   1   23.50    4.50
  12   3  -1   23.10    7.60
  12   3  -1   15.10    3.80
  12   3  -1    7.60    7.90
 -12   3   1   26.30    4.90
 -12   3   1   23.20    7.30
  12   3  -1   28.20    3.30
 -12   3   1   24.30    3.60
  11  -3  -1  662.23   28.70
 -11  -3   1  661.73   20.80
 -11  -3   1  697.73   25.40
  11  -3  -1  671.63   19.10
  11  -3  -1  709.13   20.30
  11  -3  -1  647.04   33.30
 -11   3   1  654.23   21.40
 -11   3   1  659.53   33.90
  11   3  -1  666.43   28.00
  11   3  -1  665.93   30.00
  10  -3  -1  117.79    4.70
 -10  -3   1  115.49    6.60
 -10  -3   1   98.99   16.20
 -10  -3   1  109.99    8.70
  10  -3  -1  112.89   11.60
  10  -3  -1  115.69    6.40
  10  -3  -1  113.49    5.20
  10  -3  -1  117.09    9.60
 -10  -3   1  114.39    8.40
  10   3  -1  116.99   13.50
 -10   3   1  114.89    9.80
  10   3  -1  116.99    9.80
  10   3  -1  116.19    8.80
  10   3  -1  109.39    6.00
 -10   3   1  108.49    4.80
  -9  -3   1   44.00    4.40
   9  -3  -1   42.70    5.30
  -9  -3   1   46.30    5.50
  -9  -3   1   33.30    4.90
  -9  -3   1   34.90    7.90
   9  -3  -1   27.80    5.90
   9   3  -1   34.30    3.40
   9   3  -1   35.40    7.50
  -9   3   1   34.20    2.60
  -9   3   1   36.60    4.90
   9   3  -1   34.00    5.30
   9   3  -1   32.50    5.10
  -8  -3   1  670.23   30.00
  -8  -3   1  601.44   28.80
   8  -3  -1  650.33   27.20
   8   3  -1  662.83   30.90
   8   3  -1  666.93   26.30
   8   3  -1  624.14   19.60
   7  -3  -1  210.58   12.50
   7  -3  -1  222.68   11.10
  -7  -3   1  216.68   14.80
  -7   3   1  244.58   12.00
   7   3  -1  201.18   14.70
   7   3  -1  216.98   12.80
   6  -3  -1  304.77   12.90
   6  -3  -1  287.37   13.90
  -6  -3   1  323.57   17.80
  -6   3   1  307.17   14.80
   6   3  -1  312.57   15.40
   6   3  -1  303.37   17.00
   5  -3  -1   89.69    6.20
  -5  -3   1  103.39    9.00
   5  -3  -1  102.69    6.30
  -5   3   1   96.69    8.20
  -5   3   1   92.59    4.70
   5   3  -1   82.79    7.90
   5   3  -1  100.59    7.70
  -4  -3   1  712.73   26.80
   4  -3  -1  632.64   21.00
   4  -3  -1  713.23   21.60
  -4   3   1  654.53   20.40
   4   3  -1  624.94   24.40
   4   3  -1  737.73   24.70
  -4   3   1  665.23   27.00
   3  -3  -1 1014.80   29.40
  -3  -3   1 1023.80   34.00
   3  -3  -1  937.21   27.80
  -3   3   1  994.70   29.30
  -3   3   1 1023.70   36.80
   3   3  -1 1032.10   31.90
  -2  -3   1 3047.30   81.89
   2  -3  -1 3011.20   76.89
  -2   3   1 2894.11   77.39
   2   3  -1 3013.20   82.19
  -2   3   1 2841.52   86.49
   1  -3  -1 3362.06   85.59
  -1  -3   1 3583.84   90.79
   1   3  -1 3446.66   88.09
  -1   3   1 3318.97   86.99
  -1   3   1 3013.30   94.69
  -1  -3  -1 7148.78  178.08
  -1  -3  -1 7454.85  182.38
   1  -3   1 7337.87  183.48
   1   3   1 7028.30  181.28
  -1   3  -1 7544.04  190.08
  -1   3  -1 6987.70  180.68
   1   3   1 6908.31  184.18
   2  -3   1 1404.66   36.00
  -2  -3  -1 1523.15   42.40
  -2  -3  -1 1583.24   37.60
  -2   3  -1 1462.05   40.50
  -2   3  -1 1462.55   38.20
   2   3   1 1309.37   39.00
   2   3   1 1391.56   42.90
  -2   3  -1 1174.88   58.99
  -3  -3  -1 1358.06   40.50
  -3  -3  -1 1432.66   34.40
   3  -3   1 1393.46   38.90
   3  -3   1 1293.17   34.50
   3   3   1 1251.87   39.70
  -3   3  -1 1382.46   44.50
   3   3   1 1250.47   38.50
  -3   3  -1 1335.97   38.00
   4  -3   1  453.35   16.50
   4  -3   1  448.66   14.00
  -4  -3  -1  468.05   18.60
   4   3   1  445.56   17.70
  -4   3  -1  477.15   20.30
  -4   3  -1  441.46   15.30
   5  -3   1  119.19    6.20
  -5  -3  -1  115.59    8.80
   5  -3   1  133.99    7.60
  -5   3  -1  128.29    9.00
   5   3   1  116.59    8.60
  -5   3  -1  121.79    5.90
   6  -3   1  433.96   16.30
   6  -3   1  456.95   16.80
  -6  -3  -1  449.26   20.00
  -6   3  -1  457.95   18.50
   6   3   1  444.56   20.30
  -7  -3  -1  119.39   10.10
   7  -3   1  130.59    8.40
   7  -3   1  130.89    7.90
  -7   3  -1  127.69    8.40
   7   3   1  126.29   10.60
  -8  -3  -1  678.03   24.50
  -8  -3  -1  798.02   33.00
   8  -3   1  755.82   29.20
  -8  -3  -1  749.42   30.10
   8  -3   1  748.53   28.00
  -8   3  -1  708.33   26.10
   8   3   1  756.22   32.20
   8   3   1  714.23   21.50
  -8   3  -1  711.53   19.30
   9  -3   1   71.89    7.90
  -9  -3  -1   57.19    6.10
   9  -3   1   62.99    6.10
  -9  -3  -1   59.59    6.00
   9   3   1   66.69    7.10
   9   3   1   70.19    4.60
   9   3   1   62.89    9.00
  -9   3  -1   72.29    7.20
  -9   3  -1   65.39    3.10
  10  -3   1  197.48   14.70
 -10  -3  -1  156.68   10.30
 -10  -3  -1  211.08   11.30
  10  -3   1  176.68   11.80
  10  -3   1  189.08    7.10
 -10  -3  -1  193.68   10.80
 -10   3  -1  177.38    7.60
 -10   3  -1  183.78   13.10
  10   3   1  201.98   17.10
 -10   3  -1  190.28    6.80
  10   3   1  185.98    8.30
  10   3   1  184.28   12.90
  10   3   1  196.58   11.30
 -11  -3  -1  720.63   25.70
  11  -3   1  715.13   20.70
 -11  -3  -1  724.53   25.20
  11  -3   1  696.83   32.70
  11   3   1  647.04   35.30
  11   3   1  693.73   29.30
 -11   3  -1  708.63   20.40
 -11   3  -1  704.03   21.70
  11   3   1  701.93   21.60
 -11   3  -1  639.64   31.80
 -12  -3  -1  597.84   23.20
 -12  -3  -1  602.84   22.20
  12  -3   1  564.24   30.80
  12  -3   1  581.24   27.50
  12  -3   1  601.74   18.80
 -12   3  -1  570.34   32.50
 -12   3  -1  609.04   18.70
  12   3   1  545.85   25.50
 -12   3  -1  599.44   19.90
  12   3   1  607.14   23.50
  12   3   1  561.94   33.30
  12   3   1  607.04   18.90
  13  -3   1  202.78    9.20
 -13  -3  -1  210.58   11.90
  13  -3   1  183.18   17.40
 -13  -3  -1  193.88   10.80
 -13   3  -1  201.38    9.20
  13   3   1  163.08   17.40
  13   3   1  194.38   11.60
  13   3   1  193.88    8.10
  14  -3   1   28.70    3.60
  14  -3   1   30.10    3.80
 -14  -3  -1   26.10    3.70
 -14  -3  -1   35.10    5.20
 -14  -3  -1   30.70    4.80
  14  -3   1   17.50    7.40
 -14   3  -1   29.00    4.00
 -14   3  -1   30.00    4.40
  14   3   1   29.10    4.90
  15  -3   1    4.60    1.50
  15  -3   1    5.30    2.00
  15  -3   1    2.80    1.60
 -15  -3  -1    3.70    2.10
 -15  -3  -1   -0.70    1.60
  15   3   1   -0.10    2.00
 -15   3  -1    2.90    1.40
 -15   3  -1    5.20    2.00
  15   3   1    3.10    1.70
  16  -3   1   12.50    2.60
 -16  -3  -1   18.20    3.30
  16  -3   1   13.00    2.50
  16  -3   1   20.90    3.40
 -16  -3  -1   12.70    2.60
  16   3   1   11.10    2.60
 -16   3  -1   14.90    2.60
 -16   3  -1    5.80    3.30
  16   3   1   13.00    2.30
  17  -3   1   73.59    4.50
 -17  -3  -1   71.89    5.00
 -17  -3  -1   72.79    6.50
  17   3   1   73.49    4.80
  17   3   1   69.09    5.00
 -17   3  -1   79.29    4.60
  17  -4  -1   88.29    4.20
 -17  -4   1   85.19    5.30
  17  -4  -1   92.29    4.50
 -17  -4   1   87.79    5.10
  17   4  -1   93.99    5.20
  17   4  -1   91.69    4.40
 -17   4   1   98.09    5.30
  16  -4  -1   73.59    5.10
 -16  -4   1   72.89    5.70
  16  -4  -1   68.59    4.30
  16   4  -1   66.79    5.70
 -16   4   1   71.99    4.90
 -16   4   1   73.69    3.80
  16   4  -1   72.99    6.90
 -15  -4   1   36.30    3.90
 -15  -4   1   32.60    4.60
  15  -4  -1   32.30    4.00
  15  -4  -1   39.80    3.70
  15  -4  -1   36.80    4.60
  15   4  -1   38.30    5.80
  15   4  -1   42.20    5.80
  15   4  -1   39.30    4.00
 -15   4   1   41.40    4.10
  14  -4  -1   96.59    5.90
  14  -4  -1   98.89    6.60
 -14  -4   1   99.69    8.20
  14  -4  -1  102.59    7.10
 -14  -4   1   93.49    6.90
 -14   4   1   99.49    6.10
  14   4  -1  102.19    7.80
  14   4  -1   94.89    6.90
  13  -4  -1   41.80    4.10
  13  -4  -1   34.80    4.80
  13  -4  -1   37.70    4.40
 -13  -4   1   33.90    5.30
 -13  -4   1   43.60    5.60
  13   4  -1   41.90    5.60
  13   4  -1   29.10    2.90
  13   4  -1   40.10    5.80
 -13   4   1   38.40    3.90
  12  -4  -1  167.78    8.40
  12  -4  -1  157.48    6.50
  12  -4  -1  136.39   17.20
  12  -4  -1  171.68    7.70
 -12  -4   1  166.18   10.70
 -12  -4   1  195.98   12.00
  12  -4  -1  182.28    9.60
 -12   4   1  177.08    7.60
  12   4  -1  166.78    7.70
  12   4  -1  168.08   10.20
  12   4  -1  178.18   11.70
  11  -4  -1  105.69    5.30
  11  -4  -1  115.09    5.60
 -11  -4   1  113.79    9.60
  11  -4  -1  118.99    4.80
  11  -4  -1   96.69   11.90
 -11  -4   1  107.39    8.70
  11  -4  -1  121.09   11.30
  11   4  -1  104.69    9.60
  11   4  -1  123.39   10.80
 -11   4   1  105.09   10.70
 -11   4   1  108.89    5.20
  11   4  -1  109.29    6.40
  10  -4  -1  638.14   18.80
 -10  -4   1  591.24   23.00
  10  -4  -1  639.84   17.50
  10  -4  -1  640.04   27.10
 -10  -4   1  669.53   28.50
  10  -4  -1  608.94   30.50
 -10  -4   1  667.63   24.40
  10   4  -1  605.94   24.90
 -10   4   1  644.24   17.80
 -10   4   1  641.34   26.50
  10   4  -1  658.03   23.90
  10   4  -1  651.73   28.60
   9  -4  -1  170.48    6.70
  -9  -4   1  127.39   15.60
   9  -4  -1  153.08   12.90
   9  -4  -1  158.98    5.70
  -9  -4   1  155.68    9.90
   9  -4  -1  149.79   13.10
  -9  -4   1  148.69   10.40
  -9   4   1  158.98    5.50
   9   4  -1  150.58   14.90
   9   4  -1  139.49   10.60
  -9   4   1  168.18   11.30
   9   4  -1  156.18   12.50
   9   4  -1  161.48    7.80
   8  -4  -1   62.79    3.70
  -8  -4   1   56.19    6.80
   8  -4  -1   61.99    6.50
   8  -4  -1   59.69    3.40
   8  -4  -1   54.09    7.20
  -8  -4   1   52.59    6.00
  -8  -4   1   46.70    8.30
   8   4  -1   64.59    4.60
   8   4  -1   49.10    6.40
   8   4  -1   55.29    8.40
  -8   4   1   62.89    6.40
   8   4  -1   62.39    7.60
  -8   4   1   60.79    4.10
   7  -4  -1  123.79    8.40
  -7  -4   1  112.09    8.60
  -7  -4   1  132.09   11.60
   7  -4  -1  112.19    9.40
   7   4  -1   99.79   10.70
  -7   4   1  127.79    9.70
   7   4  -1  114.59    6.30
   7   4  -1  134.59   10.70
   6  -4  -1    4.80    2.30
  -6  -4   1    0.60    3.30
   6  -4  -1    0.30    2.00
  -6   4   1   -0.70    1.40
   6   4  -1    2.00    1.30
   5  -4  -1   42.70    4.80
  -5  -4   1   41.10    6.50
   5  -4  -1   42.40    4.50
  -5   4   1   41.40    6.40
  -5   4   1   45.10    4.00
   5   4  -1   46.00    5.70
   4  -4  -1  651.33   22.30
  -4  -4   1  683.63   28.10
   4   4  -1  668.03   25.80
  -4   4   1  659.13   29.70
   3  -4  -1  595.94   20.20
  -3  -4   1  585.74   25.00
  -3   4   1  576.64   20.50
   3   4  -1  588.44   22.90
  -3   4   1  578.64   28.10
  -2  -4   1 1101.79   38.40
   2  -4  -1 1110.69   33.10
  -2   4   1 1104.79   34.50
   2   4  -1 1124.89   36.10
  -2   4   1 1169.58   44.70
  -1  -4   1  395.16   18.20
   1  -4  -1  349.07   13.70
  -1   4   1  353.56   21.80
   1   4  -1  380.96   16.40
  -1   4   1  360.36   15.20
   0  -4   1 1190.28   37.70
   0  -4  -1 1081.19   32.90
   0   4   1 1051.49   34.20
   0   4  -1 1079.59   34.70
   0   4  -1 1090.59   43.20
  -1  -4  -1 2040.90   54.09
  -1  -4  -1 2088.89   59.29
   1  -4   1 1956.50   56.89
  -1   4  -1 1939.41   66.59
  -1   4  -1 2047.30   57.89
   1   4   1 2125.89   58.49
   2  -4   1  620.04   21.40
  -2  -4  -1  582.04   23.00
  -2  -4  -1  620.64   18.30
  -2   4  -1  598.74   28.20
   2   4   1  574.74   22.40
  -2   4  -1  580.34   21.40
  -2   4  -1  572.74   19.20
  -3  -4  -1  181.88   11.30
   3  -4   1  191.48   10.10
  -3  -4  -1  192.38    7.00
   3  -4   1  170.98    7.20
  -3   4  -1  176.38    9.60
  -3   4  -1  188.08   14.00
   3   4   1  185.58   11.10
  -4  -4  -1  268.17   14.30
   4  -4   1  241.88    9.50
   4  -4   1  261.77   12.20
   4   4   1  226.28   12.60
   4   4   1  267.97   14.50
  -4   4  -1  249.38   11.30
  -4   4  -1  257.57   16.10
   5  -4   1  578.14   21.60
   5  -4   1  637.84   22.10
  -5  -4  -1  611.94   25.10
  -5   4  -1  621.34   20.40
  -5   4  -1  635.84   26.60
   5   4   1  578.04   24.90
   5   4   1  624.44   25.70
   6  -4   1   72.69    6.20
  -6  -4  -1   88.39    8.30
   6  -4   1   68.49    5.80
   6   4   1   80.89    8.50
  -6   4  -1   67.49    7.20
   6   4   1   73.09    7.80
  -7  -4  -1  677.83   27.90
   7  -4   1  691.63   25.70
   7  -4   1  725.83   24.90
  -7  -4  -1  665.73   24.00
   7   4   1  650.53   20.70
  -7   4  -1  640.94   18.60
   7   4   1  656.43   31.60
   7   4   1  753.92   30.20
  -7   4  -1  719.93   26.80
   8  -4   1  123.29    9.80
   8  -4   1  124.99    8.80
  -8  -4  -1  124.39    8.60
  -8   4  -1  119.39    4.60
  -8   4  -1  112.99    8.80
   8   4   1  115.89   12.10
   8   4   1  124.99    6.50
   8   4   1  134.69   11.30
  -9  -4  -1   80.29    7.00
  -9  -4  -1   76.59    6.60
   9  -4   1   75.09    4.10
   9  -4   1   67.69    9.30
  -9  -4  -1   82.29    7.50
   9  -4   1   71.09    8.40
  -9   4  -1   67.49    7.30
   9   4   1   78.99    5.20
   9   4   1   69.49    9.80
   9   4   1   83.49    8.90
   9   4   1   80.69    8.60
  -9   4  -1   76.79    3.40
  10  -4   1   36.20    6.80
 -10  -4  -1   43.20    5.50
 -10  -4  -1   48.40    6.40
  10  -4   1   38.00    2.90
 -10  -4  -1   37.50    5.60
  10  -4   1   43.10    7.60
 -10   4  -1   42.30    6.80
  10   4   1   46.70    6.90
  10   4   1   44.70    4.10
 -10   4  -1   41.50    3.80
 -10   4  -1   37.00    2.80
  10   4   1   28.10    7.10
  10   4   1   42.10    6.40
 -11  -4  -1  435.96   18.10
 -11  -4  -1  418.56   16.90
  11  -4   1  447.76   13.70
  11  -4   1  434.36   21.90
  11  -4   1  417.26   13.30
  11  -4   1  401.36   23.90
 -11  -4  -1  457.25   19.50
 -11   4  -1  421.46   14.50
  11   4   1  431.06   19.80
  11   4   1  394.76   26.50
  11   4   1  420.76   22.30
 -11   4  -1  448.76   13.40
  11   4   1  429.36   15.20
 -11   4  -1  398.56   22.40
  12  -4   1  129.39   15.30
 -12  -4  -1  138.49    8.80
 -12  -4  -1  134.39    9.90
  12  -4   1  149.88   13.80
  12  -4   1  140.49    6.70
 -12   4  -1  137.19    6.50
 -12   4  -1  135.69   14.80
  12   4   1  132.19   13.00
  12   4   1  138.69    9.70
  12   4   1  134.39    7.00
 -12   4  -1  139.79    7.20
  13  -4   1   88.69    6.30
  13  -4   1   79.19    5.20
  13  -4   1   73.39   13.60
 -13  -4  -1   81.09    7.50
 -13  -4  -1   83.09    6.30
 -13   4  -1   79.99    5.20
  13   4   1   71.19    7.20
  13   4   1   80.19    4.90
 -13   4  -1   67.49    5.50
 -14  -4  -1   45.50    5.70
 -14  -4  -1   48.20    4.50
  14  -4   1   51.49    4.50
  14  -4   1   52.19    4.30
  14  -4   1   44.20    4.80
  14   4   1   46.20    4.90
 -14   4  -1   50.99    4.50
  14   4   1   44.20    5.40
 -14   4  -1   37.70    4.90
  15  -4   1    4.20    1.70
  15  -4   1    2.70    1.70
 -15  -4  -1    6.50    2.50
  15   4   1    4.00    1.70
 -15   4  -1    5.20    1.90
 -15   4  -1    5.50    1.40
  15   4   1    5.00    2.30
  16  -4   1   58.89    4.10
  16  -4   1   61.49    4.40
 -16  -4  -1   61.89    5.10
 -16  -4  -1   68.19    5.40
  16  -4   1   65.39    4.10
 -16   4  -1   65.19    4.40
  16   4   1   53.09    5.80
  16   4   1   53.79    5.50
 -16  -5   1   32.10    3.60
 -16  -5   1   23.60    3.10
  16  -5  -1   25.60    3.70
  16  -5  -1   27.70    2.90
  16  -5  -1   32.50    3.10
  16   5  -1   28.40    2.70
  16   5  -1   32.20    3.70
 -16   5   1   34.30    3.20
  15  -5  -1   16.20    2.30
  15  -5  -1   12.60    2.40
 -15  -5   1    8.40    2.50
  15  -5  -1   13.10    3.60
 -15  -5   1    9.30    2.40
 -15  -5   1   14.10    2.40
 -15   5   1   11.90    2.20
  15   5  -1   18.50    2.80
  14  -5  -1   39.10    7.20
  14  -5  -1   35.20    3.30
 -14  -5   1   39.10    5.30
  14  -5  -1   37.60    3.90
 -14   5   1   33.80    3.70
  14   5  -1   38.80    4.50
  14   5  -1   26.10    5.30
 -13  -5   1  194.78   11.90
  13  -5  -1  186.18   10.20
  13  -5  -1  200.18    8.40
  13  -5  -1  189.18    9.70
 -13  -5   1  193.48    9.80
  13   5  -1  196.88   11.80
  13   5  -1  196.08   10.60
 -13   5   1  198.18    8.30
  13   5  -1  190.48    7.00
 -12  -5   1  524.95   20.50
  12  -5  -1  484.45   15.00
  12  -5  -1  492.15   19.00
  12   5  -1  454.05   24.10
  12   5  -1  520.85   21.80
  12   5  -1  499.35   17.20
 -12   5   1  453.75   19.20
 -11  -5   1   63.99    7.30
  11  -5  -1   44.40   10.50
  11  -5  -1   64.79    5.90
  11  -5  -1   59.39    5.60
  11  -5  -1   57.29    3.00
 -11  -5   1   65.79    6.80
  11  -5  -1   54.29    3.80
  11  -5  -1   58.49    3.80
  11   5  -1   51.29    6.70
  11   5  -1   63.29   13.50
 -11   5   1   45.90    8.20
  11   5  -1   64.39    6.40
  11   5  -1   61.89    4.70
 -11   5   1   57.99    3.50
 -10  -5   1   69.29    7.70
  10  -5  -1   76.19    4.50
  10  -5  -1   74.69    6.70
 -10  -5   1   89.59    7.90
  10  -5  -1   77.29    9.00
  10  -5  -1   73.69    3.50
 -10   5   1   78.99    3.60
  10   5  -1   82.39    9.20
  10   5  -1   74.89    5.40
 -10   5   1   68.59    7.50
  10   5  -1   79.99    8.50
  10   5  -1   71.99    7.10
   9  -5  -1  221.48   16.10
   9  -5  -1  221.98    8.70
  -9  -5   1  219.88   16.00
   9  -5  -1  226.78    7.50
  -9  -5   1  214.48   12.30
   9  -5  -1  217.08   11.70
   9   5  -1  226.18   12.70
  -9   5   1  220.28    8.10
   9   5  -1  213.48   13.60
   9   5  -1  235.58   10.60
   9   5  -1  237.78   16.60
  -8  -5   1   28.50    5.20
   8  -5  -1   27.30    4.70
  -8  -5   1   17.50    3.90
   8  -5  -1   25.70    4.40
   8  -5  -1   21.80    2.50
   8  -5  -1   24.50    2.20
  -8  -5   1   21.20   10.30
  -8   5   1   15.60    4.10
   8   5  -1   26.90    3.60
   8   5  -1   20.40    5.10
   8   5  -1   20.20    3.80
   8   5  -1   18.20    4.60
  -8   5   1   19.20    1.80
  -7  -5   1  108.89    8.60
   7  -5  -1  113.99    8.80
   7  -5  -1   98.89    5.50
  -7  -5   1  108.29    8.00
  -7  -5   1  101.79   14.60
   7  -5  -1  107.29    5.20
  -7   5   1  100.59    4.60
  -7   5   1   89.79    9.20
   7   5  -1  111.69   10.80
   7   5  -1  103.59    6.30
   7   5  -1   98.39    7.60
   7   5  -1   96.09    9.50
  -6  -5   1   37.70    3.60
  -6  -5   1   34.30    4.90
  -6  -5   1   40.30    8.50
   6  -5  -1   36.70    5.00
  -6   5   1   30.30    4.00
   6   5  -1   34.30    6.10
  -6   5   1   37.90    6.40
   6   5  -1   34.40    5.00
  -6   5   1   37.40    3.50
   5  -5  -1  239.98   12.30
  -5  -5   1  236.58   12.00
  -5  -5   1  249.68   16.90
  -5   5   1  260.07   18.00
  -5   5   1  245.78   11.40
   5   5  -1  255.07   15.80
   4  -5  -1   34.20    4.20
  -4  -5   1   45.70    7.40
  -4  -5   1   32.40    3.20
  -4   5   1   40.20    7.50
   4   5  -1   35.20    5.50
  -4   5   1   35.90    4.40
   3  -5  -1  276.77   13.10
  -3  -5   1  323.77   12.80
  -3  -5   1  311.97   18.10
  -3   5   1  298.07   14.40
   3   5  -1  308.37   17.70
  -3   5   1  305.67   21.30
  -2  -5   1  689.73   22.50
  -2  -5   1  645.34   27.80
   2  -5  -1  612.14   21.80
   2   5  -1  583.84   24.90
  -2   5   1  615.94   33.00
  -2   5   1  630.64   24.00
  -1  -5   1  461.75   17.60
  -1  -5   1  463.35   22.00
   1  -5  -1  395.76   16.10
  -1   5   1  444.36   19.00
   1   5  -1  433.26   19.60
   1   5  -1  415.76   26.40
  -1   5   1  431.36   27.10
   0  -5  -1  375.96   14.70
   0  -5   1  386.96   16.30
   0   5  -1  388.16   17.90
   0   5   1  382.86   25.50
   0   5   1  383.46   17.70
   0   5  -1  384.36   24.90
   1  -5   1  349.87   15.50
  -1  -5  -1  374.26   13.80
  -1   5  -1  335.87   22.90
   1   5   1  365.66   17.60
  -1   5  -1  367.76   17.10
  -2  -5  -1  468.95   15.40
   2  -5   1  445.06   18.40
  -2   5  -1  458.55   19.50
  -2   5  -1  449.76   17.10
  -2   5  -1  448.66   26.30
   2   5   1  451.55   20.60
  -3  -5  -1   75.29    8.00
  -3  -5  -1   70.19    4.10
   3  -5   1   74.79    6.60
  -3   5  -1   71.39    9.50
  -3   5  -1   67.69    6.30
  -4  -5  -1   41.20    6.20
   4  -5   1   42.10    5.00
  -4  -5  -1   38.80    2.80
  -4   5  -1   44.90    7.80
   4   5   1   47.00    6.40
  -4   5  -1   44.00    4.70
  -5  -5  -1   67.19    7.50
  -5  -5  -1   54.99    5.80
   5  -5   1   72.99    6.50
   5   5   1   63.59    7.80
  -5   5  -1   73.39    8.70
  -5   5  -1   66.09    5.40
  -6  -5  -1   31.90    5.10
  -6  -5  -1   44.00    7.50
  -6  -5  -1   38.70    3.70
   6  -5   1   43.70    5.30
   6   5   1   49.90    6.80
   6   5   1   38.20    5.00
  -6   5  -1   44.50    6.70
  -6   5  -1   39.90    3.10
  -6   5  -1   41.30    3.70
   7  -5   1  598.24   18.30
  -7  -5  -1  645.44   20.50
  -7  -5  -1  642.64   24.30
   7  -5   1  663.13   25.20
   7   5   1  677.13   30.00
  -7   5  -1  625.54   18.30
   7   5   1  663.43   21.10
  -7   5  -1  715.13   28.40
  -8  -5  -1  376.46   13.40
  -8  -5  -1  379.76   16.10
  -8  -5  -1  389.26   17.50
   8  -5   1  383.86   18.30
   8  -5   1  357.06   11.20
  -8   5  -1  378.16   11.20
   8   5   1  353.86   18.60
   8   5   1  398.56   14.30
  -8   5  -1  371.26   18.60
   8   5   1  381.96   21.80
  -9  -5  -1  455.15   20.00
   9  -5   1  471.85   21.50
   9  -5   1  444.26   13.30
  -9  -5  -1  444.66   18.30
  -9   5  -1  450.65   13.00
  -9   5  -1  443.16   21.10
   9   5   1  439.26   21.00
   9   5   1  472.85   16.40
  10  -5   1  211.58    8.30
  10  -5   1  205.68   14.40
 -10  -5  -1  229.08   13.30
  10  -5   1  202.38   11.10
 -10  -5  -1  212.18   11.70
  10   5   1  219.48   13.50
  10   5   1  220.08    9.80
 -10   5  -1  214.98   14.50
  10   5   1  211.88   15.70
 -10   5  -1  214.08    7.20
  11  -5   1  768.42   26.10
  11  -5   1  777.82   21.60
  11  -5   1  766.62   21.90
 -11  -5  -1  769.12   25.80
 -11  -5  -1  791.02   28.90
  11  -5   1  732.43   32.50
 -11   5  -1  763.92   21.10
  11   5   1  759.52   23.80
  11   5   1  772.32   27.30
  11   5   1  735.23   33.50
  11   5   1  748.83   29.20
  12  -5   1   60.79    5.80
  12  -5   1   60.09    3.60
  12  -5   1   65.49    4.20
 -12  -5  -1   68.69    7.30
  12  -5   1   64.59    5.60
  12   5   1   75.89    6.90
  12   5   1   46.30    9.00
 -12   5  -1   64.19    4.10
  12   5   1   60.79    4.60
  12   5   1   55.89    7.00
  13  -5   1   34.00    4.10
 -13  -5  -1   28.50    5.10
  13  -5   1   31.60    3.20
  13  -5   1   29.10    3.80
  13   5   1   28.10    4.70
  13   5   1   31.20    2.90
 -13   5  -1   33.10    3.50
  13   5   1   30.00    4.50
 -14  -5  -1    3.40    1.60
  14  -5   1    3.40    1.40
 -14  -5  -1    1.50    2.10
 -14  -5  -1    4.00    2.00
  14  -5   1    4.70    1.50
  14  -5   1    4.30    1.60
 -14   5  -1    5.50    1.80
  14   5   1    1.90    1.50
  14   5   1    3.90    2.30
  15  -5   1   73.19    4.40
  15  -5   1   80.99    6.50
 -15  -5  -1   71.39    5.50
  15  -5   1   70.99    4.60
 -15  -5  -1   74.49    5.90
 -15   5  -1   67.19    3.70
  15   5   1   69.29    4.90
  15   5   1   69.59    6.60
 -15   5  -1   76.59    4.70
  16  -5   1   17.70    2.10
 -16  -5  -1   14.40    3.20
 -16  -5  -1   15.60    3.30
  16  -5   1   19.70    2.90
  16   5   1   12.10    1.90
 -16   5  -1   18.80    2.60
  15  -6  -1   28.70    2.80
 -15  -6   1   27.90    3.60
  15  -6  -1   28.00    2.80
 -15  -6   1   26.10    3.80
 -15  -6   1   27.10    2.60
 -15   6   1   28.50    3.40
  15   6  -1   21.20    3.30
  15   6  -1   25.70    2.90
 -15   6   1   34.10    3.10
  14  -6  -1   47.10    4.10
  14  -6  -1   38.50    3.80
 -14  -6   1   48.70    3.80
 -14  -6   1   42.00    4.40
  14  -6  -1   46.30    3.20
 -14  -6   1   43.60    4.90
 -14   6   1   46.30    3.70
  14   6  -1   43.50    4.20
  14   6  -1   47.60    5.50
 -13  -6   1   98.59    7.40
  13  -6  -1  113.19    5.40
  13  -6  -1  122.89    5.10
 -13  -6   1  114.19    8.50
  13  -6  -1  105.49    6.20
  13  -6  -1  109.99    6.80
 -13   6   1  114.99    5.60
  13   6  -1  115.49    7.40
  13   6  -1  114.99    8.30
  13   6  -1   98.39    4.30
  12  -6  -1  503.65   15.60
  12  -6  -1  513.35   18.50
  12  -6  -1  518.15   15.90
 -12  -6   1  516.85   20.70
  12  -6  -1  521.25   18.90
 -12  -6   1  524.15   21.50
  12   6  -1  530.05   22.00
 -12   6   1  533.75   15.70
  12   6  -1  506.85   16.10
  12   6  -1  532.55   20.20
  11  -6  -1  302.47   13.30
  11  -6  -1  288.37   13.30
  11  -6  -1  291.27   10.40
  11  -6  -1  279.27    8.80
  11  -6  -1  302.17   10.00
 -11  -6   1  320.27   17.10
  11   6  -1  301.77   11.60
 -11   6   1  299.27    9.60
  11   6  -1  299.17   15.40
  11   6  -1  287.67   16.00
  11   6  -1  268.87   18.60
  10  -6  -1   58.89    9.30
 -10  -6   1   67.29    7.50
  10  -6  -1   67.09    5.90
  10  -6  -1   60.09    4.00
  10  -6  -1   62.19    3.00
  10  -6  -1   74.09    6.40
  10   6  -1   70.99    7.10
  10   6  -1   66.59    5.10
 -10   6   1   57.09    8.00
  10   6  -1   68.59    9.70
 -10   6   1   61.59    3.20
  10   6  -1   52.49    7.50
  -9  -6   1  199.48   12.50
   9  -6  -1  187.68   14.20
   9  -6  -1  198.88    8.10
   9  -6  -1  190.28    6.70
   9  -6  -1  195.98   10.20
  -9   6   1  186.88    6.50
   9   6  -1  210.68   16.20
   9   6  -1  196.18   13.30
   9   6  -1  194.68    9.40
   9   6  -1  195.38   11.70
  -9   6   1  163.18   12.30
  -8  -6   1  163.18   11.30
   8  -6  -1  167.88    9.40
   8  -6  -1  166.38    7.30
   8   6  -1  175.88   13.30
   8   6  -1  175.48   10.90
   8   6  -1  184.48    9.10
   8   6  -1  172.48   14.90
  -8   6   1  165.68    6.10
  -8   6   1  171.58   13.00
   7  -6  -1   78.59    4.60
  -7  -6   1   77.39    7.80
   7  -6  -1   76.89    8.30
   7  -6  -1   73.29    5.90
   7  -6  -1   82.89    4.20
  -7  -6   1   74.79    7.00
  -7  -6   1   39.90   14.30
   7   6  -1   80.79   10.00
  -7   6   1   88.39   10.00
  -7   6   1   76.49    4.00
   7   6  -1   64.09    8.50
   7   6  -1   81.49    5.90
   7   6  -1   79.99    7.20
  -6  -6   1   46.90   17.30
   6  -6  -1   72.09    7.30
   6  -6  -1   67.39    4.20
   6  -6  -1   57.19    4.00
   6  -6  -1   63.49    5.30
  -6  -6   1   58.79    6.50
  -6  -6   1   62.49    6.70
   6   6  -1   70.09    6.50
   6   6  -1   77.39    9.10
  -6   6   1   70.99    4.20
   6   6  -1   84.09   11.60
  -6   6   1   55.39    8.70
   6   6  -1   65.19    5.20
  -5  -6   1   34.30    5.30
  -5  -6   1   46.10   10.20
   5  -6  -1   40.40    4.40
  -5  -6   1   39.20    5.30
   5  -6  -1   45.90    5.80
   5  -6  -1   38.50    3.60
   5   6  -1   39.30    7.00
  -5   6   1   42.20    8.10
   5   6  -1   43.60    5.50
  -5   6   1   40.40    3.80
   5   6  -1   55.69    4.70
  -5   6   1   41.70    4.80
   4  -6  -1  122.89    5.90
  -4  -6   1  126.99   12.90
   4  -6  -1  115.89    8.70
   4  -6  -1  116.79    6.80
  -4  -6   1  117.89    8.30
  -4   6   1  107.39    8.40
   4   6  -1  122.29   11.20
   4   6  -1  117.89    6.80
   4   6  -1  109.09    8.00
  -4   6   1  100.59    6.40
  -4   6   1  116.59   13.70
   3  -6  -1  576.54   18.50
   3  -6  -1  575.94   22.40
  -3  -6   1  595.74   20.20
  -3  -6   1  612.84   29.50
   3  -6  -1  570.34   19.50
   3   6  -1  605.74   27.30
   3   6  -1  550.14   21.00
  -3   6   1  605.24   24.20
   3   6  -1  555.14   19.10
  -3   6   1  648.74   35.50
   2  -6  -1   99.09    5.90
  -2  -6   1  106.59    7.40
   2  -6  -1   98.39    6.40
   2  -6  -1   99.39    7.50
  -2  -6   1  111.29    7.20
   2   6  -1   86.69    7.40
  -2   6   1  102.09   13.50
   2   6  -1   82.59   12.60
   2   6  -1  104.99    9.90
   2   6  -1   96.99    6.00
  -2   6   1   96.29    8.70
  -1  -6   1  764.22   25.50
   1  -6  -1  727.53   24.70
   1  -6  -1  750.72   26.10
   1  -6  -1  738.63   24.00
  -1  -6   1  798.42   26.90
   1   6  -1  781.12   31.10
   1   6  -1  750.02   41.10
  -1   6   1  798.42   30.40
  -1   6   1  826.42   42.60
   0  -6  -1   84.89    6.20
   0  -6   1  102.49    6.70
   0  -6   1   86.89    7.20
   0  -6  -1   91.19    5.50
   0  -6  -1  102.39    7.00
   0   6  -1  106.69   13.70
   0   6   1  103.79   14.00
   0   6  -1  102.19    9.10
   0   6   1   92.59    8.90
   1  -6   1  457.65   16.60
   1  -6   1  381.46   22.70
  -1  -6  -1  440.16   16.80
  -1  -6  -1  466.25   16.90
  -1  -6  -1  437.86   15.20
   1   6   1  474.55   22.10
  -1   6  -1  460.05   21.30
   1   6   1  455.35   31.40
  -1   6  -1  450.25   29.30
  -2  -6  -1  318.17   12.20
   2  -6   1  316.17   12.70
  -2  -6  -1  329.57   12.70
  -2  -6  -1  315.47   13.80
   2  -6   1  318.17   15.30
  -2   6  -1  329.17   16.90
   2   6   1  334.87   18.60
  -2   6  -1  331.97   23.90
  -2   6  -1  308.67   14.00
   3  -6   1   16.80    4.20
   3  -6   1   10.00    2.70
   3  -6   1   10.50    2.50
  -3   6  -1    7.10    4.30
   3   6   1    9.90    3.80
  -3   6  -1    6.90    3.20
   3   6   1   10.00    2.60
  -3   6  -1    3.30    1.90
   3   6   1    8.00    2.10
   4  -6   1   78.99    4.90
   4  -6   1   77.69    5.30
  -4  -6  -1   80.69    5.50
   4  -6   1   83.39    7.30
  -4  -6  -1   83.19    6.90
  -4  -6  -1   89.19    7.30
  -4   6  -1   79.59    7.40
   4   6   1   87.29    9.70
  -4   6  -1   81.49   10.70
   4   6   1   83.19    7.70
  -5  -6  -1  109.59    6.50
  -5  -6  -1  105.59    7.90
  -5  -6  -1  124.59    8.60
   5  -6   1  117.19    7.70
   5  -6   1  114.09    8.70
  -5   6  -1  111.99    6.00
   5   6   1   99.79    6.60
  -5   6  -1  110.29    7.80
  -5   6  -1  118.29   12.30
   5   6   1  109.79    8.00
   5   6   1  112.99   11.10
  -6  -6  -1   36.30    5.10
  -6  -6  -1   40.80    3.90
   6  -6   1   40.40    3.30
  -6  -6  -1   46.40    5.70
   6  -6   1   37.60    5.50
   6   6   1   46.80    5.40
  -6   6  -1   41.10    4.10
   6   6   1   33.70    4.00
  -6   6  -1   38.20    7.40
   6   6   1   37.80    8.00
  -6   6  -1   39.00    3.20
  -7  -6  -1  283.77   14.80
   7  -6   1  287.97    9.80
   7   6   1  318.37   15.50
  -7   6  -1  295.17    9.90
   7   6   1  303.27   15.50
   7   6   1  314.87   20.40
   8  -6   1   64.29    4.20
  -8  -6  -1   73.99    7.70
  -8  -6  -1   55.09    6.50
   8  -6   1   66.59    7.70
   8   6   1   71.09    5.60
   8   6   1   70.59    7.20
  -8   6  -1   56.99    7.40
  -8   6  -1   66.89    3.50
   8   6   1   65.29    9.20
   9  -6   1   52.09    3.70
   9  -6   1   50.59    2.90
  -9  -6  -1   50.29    6.20
   9  -6   1   51.39    7.50
  -9  -6  -1   40.50    6.20
   9   6   1   62.99    8.00
   9   6   1   54.89    4.90
   9   6   1   40.70    8.00
   9   6   1   45.90    6.10
  -9   6  -1   44.30    7.00
  -9   6  -1   51.89    2.90
 -10  -6  -1  340.87   16.90
 -10  -6  -1  340.97   16.80
  10  -6   1  331.27   11.50
  10  -6   1  308.07   19.40
  10   6   1  318.07   16.70
  10   6   1  338.07   13.10
 -10   6  -1  342.97   10.10
  10   6   1  337.87   20.80
  10   6   1  352.26   16.30
 -10   6  -1  297.67   18.00
 -11  -6  -1  624.14   24.30
  11  -6   1  591.04   17.50
  11  -6   1  587.64   20.90
  11  -6   1  605.74   18.10
 -11  -6  -1  654.53   24.60
 -11   6  -1  621.04   17.20
  11   6   1  605.84   19.70
  11   6   1  547.85   28.00
  11   6   1  582.74   24.20
  11   6   1  645.84   23.50
  12  -6   1  419.26   15.90
  12  -6   1  428.56   13.40
  12  -6   1  440.06   13.30
 -12  -6  -1  434.56   18.60
 -12  -6  -1  429.16   18.20
  12   6   1  418.86   14.20
  12   6   1  424.66   17.50
 -12   6  -1  433.76   13.30
  12   6   1  423.66   18.80
  12   6   1  374.86   22.90
 -13  -6  -1   37.10    4.10
 -13  -6  -1   33.40    4.50
  13  -6   1   34.70    3.00
 -13  -6  -1   31.10    4.80
  13  -6   1   28.30    3.70
  13  -6   1   36.20    5.30
 -13   6  -1   39.70    3.30
  13   6   1   38.70    3.60
  13   6   1   36.80    5.60
  13   6   1   33.50    4.40
  14  -6   1    9.60    2.20
  14  -6   1    7.20    1.50
 -14  -6  -1    7.50    2.30
 -14  -6  -1    7.80    1.80
 -14  -6  -1    7.60    2.60
  14   6   1    6.30    1.90
 -14   6  -1    7.90    1.80
  14   6   1   10.40    3.30
  15  -6   1   29.10    2.70
  15  -6   1   34.30    3.00
 -15  -6  -1   30.60    3.60
 -15  -6  -1   30.50    4.30
  15   6   1   28.20    3.00
 -15   6  -1   32.70    3.00
  14  -7  -1   36.00    3.20
  14  -7  -1   28.00    1.80
 -14  -7   1   37.00    3.80
 -14  -7   1   31.30    3.30
 -14  -7   1   30.60    3.10
 -14   7   1   36.00    2.80
  14   7  -1   35.50    3.20
 -13  -7   1   35.00    5.00
  13  -7  -1   46.60    3.90
  13  -7  -1   44.20    2.80
 -13  -7   1   46.50    4.00
 -13  -7   1   42.40    4.80
  13  -7  -1   39.90    2.40
 -13   7   1   43.40    3.20
  13   7  -1   43.30    4.10
  13   7  -1   45.90    6.10
 -12  -7   1   12.70    2.70
 -12  -7   1   17.90    3.20
  12  -7  -1   16.90    2.90
 -12  -7   1   12.30    3.10
  12  -7  -1   15.00    1.90
  12  -7  -1   14.80    1.90
  12   7  -1   10.50    1.70
 -12   7   1   15.20    2.10
  12   7  -1   10.90    3.00
  12   7  -1   19.50    4.00
 -11  -7   1  200.48   11.00
  11  -7  -1  206.48    7.50
 -11  -7   1  208.58   12.20
  11  -7  -1  216.78   10.40
  11  -7  -1  204.48    7.90
  11   7  -1  194.88   16.80
  11   7  -1  218.88   11.50
  11   7  -1  207.68   15.90
  11   7  -1  199.98    8.30
 -11   7   1  216.88    7.20
 -10  -7   1  102.19    9.00
  10  -7  -1  103.49    4.00
  10  -7  -1  108.89    4.50
  10  -7  -1   98.39    7.20
  10  -7  -1  100.09    5.40
 -10  -7   1  103.59    8.00
  10   7  -1  104.99    6.10
 -10   7   1  104.29    4.20
  10   7  -1  108.39    8.50
  10   7  -1   92.39   11.40
  10   7  -1  108.19    8.90
   9  -7  -1   18.30    4.00
   9  -7  -1   17.90    2.60
  -9  -7   1   18.20    4.40
  -9   7   1   16.00    1.80
   9   7  -1    4.50    4.90
   9   7  -1    5.90    3.50
   9   7  -1   16.60    4.00
   9   7  -1   13.20    2.60
   8  -7  -1   17.80    2.60
   8  -7  -1   15.10    3.00
   8  -7  -1   22.50    2.00
  -8  -7   1   20.20    4.50
  -8  -7   1   20.00    4.60
  -8   7   1   19.80    5.60
   8   7  -1   24.70    4.90
  -8   7   1   20.60    2.00
   8   7  -1   21.80    3.80
   8   7  -1   18.10    3.20
   8   7  -1   23.00    7.30
  -7  -7   1  145.79    9.80
   7  -7  -1  139.39    8.50
   7  -7  -1  134.09    6.00
  -7  -7   1  153.08   10.90
   7  -7  -1  139.09    6.80
   7  -7  -1  134.39   11.50
   7   7  -1  127.49   10.40
  -7   7   1  145.49    5.90
   7   7  -1  135.69    8.00
  -7   7   1  126.99   12.70
   7   7  -1  135.09    9.90
   7   7  -1  156.18   14.50
  -6  -7   1   47.70    6.20
   6  -7  -1   42.80    3.70
   6  -7  -1   48.80    3.60
   6  -7  -1   41.00    4.70
  -6  -7   1   43.10    7.50
   6  -7  -1   40.90    6.70
   6   7  -1   47.10    6.00
  -6   7   1   46.60    3.50
   6   7  -1   46.30    4.60
   6   7  -1   47.50    8.20
   5  -7  -1   99.29    5.50
  -5  -7   1  103.89    7.70
   5  -7  -1  115.49    6.70
   5  -7  -1  101.49    7.00
   5  -7  -1   96.39    9.30
  -5  -7   1  101.39    8.30
   5   7  -1  101.19    6.80
  -5   7   1  100.39   12.70
   5   7  -1   97.09   20.80
  -5   7   1  115.69    8.30
  -5   7   1  106.39    6.00
   5   7  -1   97.19   11.70
   5   7  -1  106.49    8.70
  -4  -7   1   25.40    5.00
   4  -7  -1   34.80    3.20
  -4  -7   1   21.10    4.30
   4  -7  -1   27.10    3.40
   4  -7  -1   24.80    3.40
   4  -7  -1   38.80    6.00
   4  -7  -1   27.00    3.90
  -4   7   1   16.50    6.80
   4   7  -1   22.30    9.10
   4   7  -1   23.10    4.10
   4   7  -1   21.40    5.40
  -4   7   1   30.20    3.30
   4   7  -1   23.00    3.60
  -4   7   1   31.40    5.30
   3  -7  -1  228.08   10.30
  -3  -7   1  207.48   11.40
   3  -7  -1  199.98    8.40
   3  -7  -1  208.58   13.00
   3  -7  -1  210.28    9.50
   3  -7  -1  220.28    8.90
   3  -7  -1  205.38   10.10
  -3   7   1  207.38   13.50
   3   7  -1  205.58    9.80
   3   7  -1  231.88   16.70
   3   7  -1  196.68   11.20
   3   7  -1  222.78   23.80
  -3   7   1  212.98   10.00
  -3   7   1  204.48   20.00
   2  -7  -1  321.67   12.30
  -2  -7   1  337.17   14.70
   2  -7  -1  288.47   15.50
  -2  -7   1  331.57   14.40
   2  -7  -1  316.87   12.90
  -2  -7   1  323.57   13.80
   2  -7  -1  309.27   11.10
  -2  -7   1  307.47   10.50
   2  -7  -1  330.27   13.50
   2   7  -1  316.77   12.70
  -2   7   1  329.57   26.40
   2   7  -1  335.37   32.30
  -2   7   1  336.37   13.70
   2   7  -1  310.17   14.20
   2   7  -1  331.07   20.00
  -2   7   1  316.27   17.60
  -2   7   1  314.47   12.20
   1  -7  -1  376.46   14.70
   1  -7  -1  356.26   16.80
  -1  -7   1  380.76   15.70
   1  -7  -1  399.06   15.60
  -1  -7   1  378.36   14.90
   1  -7  -1  380.86   14.30
   1  -7  -1  385.06   12.60
  -1  -7   1  377.26   16.20
  -1   7   1  357.36   13.70
   1   7  -1  353.06   20.60
   1   7  -1  377.76   15.80
   1   7  -1  360.56   41.60
  -1   7   1  382.16   29.80
  -1   7   1  378.86   20.20
   1   7  -1  359.96   13.90
  -1   7   1  365.76   15.20
   0  -7  -1  532.05   21.10
   0  -7   1  539.75   21.60
   0  -7  -1  548.65   19.20
   0  -7  -1  573.74   20.40
   0  -7  -1  546.75   16.50
   0  -7   1  544.35   19.70
   0  -7  -1  565.64   19.40
   0  -7   1  549.65   19.00
   0   7   1  545.25   25.90
   0   7  -1  541.05   20.00
   0   7  -1  534.25   25.80
   0   7  -1  538.75   18.20
   0   7   1  550.24   20.30
   0   7   1  568.94   41.80
   0   7  -1  439.16   39.50
  -1  -7  -1  156.58    8.70
   1  -7   1  139.09   10.00
   1  -7   1  144.79    8.60
  -1  -7  -1  144.69    9.00
   1  -7   1  144.29    8.00
  -1  -7  -1  153.58    8.50
   1  -7   1  140.79    8.00
  -1  -7  -1  137.09    6.10
  -1   7  -1  153.48   12.30
   1   7   1  162.58   20.60
  -1   7  -1  154.58   19.10
   1   7   1  141.59    8.80
   1   7   1  130.29    7.40
   1   7   1  136.69   12.20
  -1   7  -1  132.29    7.10
  -1   7  -1  142.29    8.50
   2  -7   1  127.29    7.70
   2  -7   1  135.19    7.40
   2  -7   1  115.49    7.20
  -2  -7  -1  128.79    8.10
  -2  -7  -1  134.69    8.40
  -2  -7  -1  127.69    5.90
  -2   7  -1  146.59   16.40
  -2   7  -1  136.99   11.20
   2   7   1  121.19    7.20
   2   7   1  139.09   12.50
   2   7   1  122.79    8.50
  -2   7  -1  128.49    7.70
   2   7   1  134.79   18.60
  -3  -7  -1   36.50    5.20
   3  -7   1   39.20    5.50
   3  -7   1   39.30    4.00
  -3  -7  -1   31.30    4.40
  -3  -7  -1   27.70    4.40
   3  -7   1   37.50    4.40
   3  -7   1   38.90    3.70
  -3   7  -1   36.20    5.60
   3   7   1   35.80    7.70
  -3   7  -1   35.00    3.80
   3   7   1   36.70    4.70
   3   7   1   31.00   10.70
   3   7   1   36.40    3.90
  -3   7  -1   38.70    8.60
  -4  -7  -1   62.09    6.30
  -4  -7  -1   64.99    6.50
   4  -7   1   66.89    4.80
   4  -7   1   68.69    5.50
  -4  -7  -1   69.09    6.50
   4  -7   1   67.19    7.70
  -4   7  -1   80.99   11.80
   4   7   1   73.09    5.50
   4   7   1   60.09    9.10
  -4   7  -1   76.59    7.40
  -4   7  -1   67.19    5.10
   4   7   1   71.79    6.70
  -5  -7  -1  487.75   20.10
   5  -7   1  513.45   21.00
   5  -7   1  500.55   16.60
   5  -7   1  500.95   22.80
  -5  -7  -1  524.55   20.70
   5   7   1  545.85   23.40
   5   7   1  520.25   28.10
   5   7   1  503.15   18.40
  -5   7  -1  528.25   29.60
  -5   7  -1  520.45   21.30
  -5   7  -1  530.85   18.30
  -6  -7  -1  116.09    9.10
   6  -7   1   95.79    9.30
  -6  -7  -1  104.59    8.30
   6  -7   1  108.59    5.70
   6  -7   1   99.89    6.80
   6  -7   1  104.09    5.30
   6   7   1  104.39    7.00
  -6   7  -1  110.69   12.10
   6   7   1  108.69    8.90
   6   7   1  103.09   11.90
  -6   7  -1  108.99    5.60
   7  -7   1   60.59    7.90
  -7  -7  -1   83.89    7.90
   7  -7   1   75.89    6.10
   7  -7   1   81.49    4.80
  -7  -7  -1   85.49    7.70
   7  -7   1   69.79    3.90
  -7   7  -1   70.79    8.90
   7   7   1   86.99    6.20
   7   7   1   69.69    9.70
   7   7   1   75.19    7.40
  -7   7  -1   69.99    4.00
   8  -7   1  709.63   24.70
   8  -7   1  734.33   21.80
   8  -7   1  760.42   31.50
   8  -7   1  705.73   20.00
  -8  -7  -1  728.53   27.50
  -8  -7  -1  792.32   28.50
  -8   7  -1  762.32   32.60
   8   7   1  747.03   36.40
   8   7   1  759.02   24.30
   8   7   1  699.03   27.20
  -8   7  -1  735.93   20.20
   9  -7   1    9.30    3.40
  -9  -7  -1   10.60    4.50
  -9  -7  -1    5.10    3.00
  -9   7  -1    2.70    1.30
   9   7   1    1.10    2.50
   9   7   1    2.20    6.20
   9   7   1    4.40    2.10
 -10  -7  -1   82.79    7.90
 -10  -7  -1   78.09    7.20
  10  -7   1   85.29    4.70
  10  -7   1   91.49    6.40
 -10   7  -1   78.89    3.60
  10   7   1   93.99    7.80
  10   7   1   66.19    9.70
  10   7   1   83.39    5.60
  11  -7   1   50.89    3.40
 -11  -7  -1   42.00    5.30
  11  -7   1   47.90    3.10
 -11  -7  -1   41.50    4.50
  11  -7   1   51.79    4.80
 -11  -7  -1   41.60    5.90
 -11   7  -1   49.30    3.00
  11   7   1   57.29    9.20
  11   7   1   50.49    5.60
  11   7   1   45.70    3.80
 -12  -7  -1   35.30    5.50
 -12  -7  -1   35.60    4.90
  12  -7   1   41.20    3.90
  12  -7   1   39.60    2.60
  12  -7   1   35.50    2.80
 -12  -7  -1   34.90    4.10
 -12   7  -1   35.00    2.80
  12   7   1   38.20    4.60
  13  -7   1  197.88    8.60
  13  -7   1  202.08    7.30
 -13  -7  -1  193.38    8.30
 -13  -7  -1  206.78    9.70
 -13  -7  -1  193.78    9.50
 -13   7  -1  206.48    7.50
  13   7   1  203.48    9.30
  14  -7   1    1.60    1.00
 -14  -7  -1    2.10    1.30
 -14  -7  -1    2.60    1.50
 -14  -7  -1    1.50    1.40
  14  -7   1    0.30    1.00
  14   7   1    1.00    1.20
 -14   7  -1   -0.40    1.00
 -13  -8   1   77.99    4.30
  13  -8  -1   61.79    5.00
 -13  -8   1   85.99    5.20
 -13   8   1   83.29    3.90
  13   8  -1   91.79    6.50
  12  -8  -1  128.49    5.40
  12  -8  -1  123.09    6.30
 -12  -8   1  127.19    7.20
 -12  -8   1  120.09    6.70
 -12  -8   1  126.39    6.50
  12   8  -1  129.79    6.80
 -12   8   1  132.29    5.20
 -11  -8   1   96.99    7.90
  11  -8  -1   83.49    3.70
 -11  -8   1   76.99    6.30
  11  -8  -1   88.19    4.30
 -11  -8   1   81.19    5.60
  11  -8  -1   89.29    6.10
  11   8  -1   89.29    4.00
 -11   8   1   91.69    3.90
  11   8  -1  104.19    7.50
  10  -8  -1   61.29    3.80
 -10  -8   1   47.10    5.00
  10  -8  -1   55.09    5.00
  10  -8  -1   59.39    3.00
 -10  -8   1   62.19    6.20
  10   8  -1   62.49    4.00
  10   8  -1   59.39    5.80
 -10   8   1   59.09    2.90
   9  -8  -1   15.80    2.40
  -9  -8   1   19.90    4.30
  -9  -8   1   22.20    3.50
   9  -8  -1   18.50    3.30
   9  -8  -1   16.20    1.50
  -9  -8   1   13.80    3.10
  -9   8   1   18.20    1.70
   9   8  -1   10.10    2.90
   9   8  -1   19.40    2.70
   9   8  -1   16.80    5.90
   8  -8  -1   73.39    4.70
   8  -8  -1   78.99    6.20
  -8  -8   1   85.29    7.20
  -8  -8   1   76.99    6.40
  -8  -8   1   81.39    7.70
   8  -8  -1   76.59    3.60
   8   8  -1   82.59    5.60
   8   8  -1   61.69   10.30
   8   8  -1   79.59    7.40
  -8   8   1   79.59    3.60
  -7  -8   1  126.19   11.30
   7  -8  -1  138.89    9.60
  -7  -8   1  135.49    8.50
   7  -8  -1  149.49    6.10
   7  -8  -1  136.69    9.20
  -7  -8   1  160.18   14.30
  -7   8   1  160.58    7.60
   7   8  -1  164.08   14.70
   7   8  -1  147.69    9.90
   7   8  -1  174.28   18.80
   6  -8  -1  148.49    7.00
   6  -8  -1  158.58    8.60
   6  -8  -1  127.49   11.90
  -6  -8   1  154.38   10.20
  -6  -8   1  138.09    8.60
  -6  -8   1  142.09    9.60
   6  -8  -1  147.99    6.50
  -6   8   1  149.39    6.30
   6   8  -1  147.19   23.00
   6   8  -1  134.29   13.70
  -6   8   1  134.39   14.60
   6   8  -1  148.49    8.30
  -5  -8   1   74.79    6.70
  -5  -8   1   80.49    7.30
   5  -8  -1   74.99    4.90
   5  -8  -1   73.29    9.80
   5  -8  -1   73.09    4.90
   5  -8  -1   74.59    5.70
  -5   8   1   58.49   11.00
   5   8  -1   79.19    7.10
   5   8  -1   78.09   10.80
  -5   8   1   79.29    4.70
   5   8  -1   75.39    5.80
   5   8  -1   55.89   14.00
   4  -8  -1  264.57   12.20
   4  -8  -1  226.78   10.00
  -4  -8   1  235.68   12.50
   4  -8  -1  227.78   10.80
   4  -8  -1  239.08   15.30
   4  -8  -1  227.78    9.50
  -4  -8   1  232.88   12.20
   4   8  -1  233.78   10.90
  -4   8   1  234.78   10.10
  -4   8   1  238.48   21.50
   4   8  -1  243.18   18.50
   4   8  -1  239.38   27.30
  -4   8   1  240.78   14.50
   4   8  -1  229.68   12.50
   3  -8  -1   15.00    3.00
   3  -8  -1   13.70    4.60
  -3  -8   1   15.00    3.70
  -3  -8   1   13.70    3.50
   3  -8  -1   16.10    2.50
   3  -8  -1   16.40    2.70
   3   8  -1   19.50    8.30
  -3   8   1   16.90    3.10
  -3   8   1   18.70    5.10
   3   8  -1   14.50    3.70
  -3   8   1   17.80    7.70
   3   8  -1    9.80    5.10
   3   8  -1   13.10    2.80
  -2  -8   1    4.70    2.30
  -2  -8   1    8.90    1.70
   2  -8  -1    4.20    2.00
   2  -8  -1   11.40    2.30
   2  -8  -1    5.80    1.70
   2  -8  -1   14.70    4.50
   2  -8  -1    7.60    1.80
  -2  -8   1    7.90    2.70
   2   8  -1    7.80    3.70
  -2   8   1    8.60    2.30
   2   8  -1    4.60    1.70
   2   8  -1    7.20    2.60
  -2   8   1    1.40    3.20
   2   8  -1   -3.40    5.80
  -2   8   1    5.20    6.80
   1  -8  -1  422.26   16.20
  -1  -8   1  446.66   18.00
   1  -8  -1  415.56   20.20
  -1  -8   1  469.25   17.70
   1  -8  -1  446.56   15.70
   1  -8  -1  460.55   14.70
  -1  -8   1  447.26   14.10
  -1  -8   1  421.06   20.30
   1  -8  -1  462.65   17.50
  -1  -8   1  438.96   16.90
   1   8  -1  425.16   24.10
   1   8  -1  439.36   16.00
   1   8  -1  425.16   33.60
  -1   8   1  430.96   33.30
  -1   8   1  435.56   22.80
   1   8  -1  450.45   17.90
  -1   8   1  463.45   17.40
  -1   8   1  432.06   15.70
   0  -8  -1  328.37   13.20
   0  -8   1  307.67   16.60
   0  -8  -1  334.47   14.40
   0  -8  -1  327.47   11.30
   0  -8   1  348.07   14.70
   0  -8   1  327.47   13.70
   0  -8   1  322.07   13.30
   0  -8  -1  335.67   13.70
   0  -8  -1  306.07   17.20
   0  -8   1  331.87   11.30
   0   8   1  309.07   12.70
   0   8  -1  312.07   19.30
   0   8   1  307.97   14.00
   0   8  -1  316.57   12.70
   0   8  -1  321.07   14.20
   0   8  -1  305.07   26.80
   0   8   1  297.67   19.40
   0   8   1  302.37   28.50
  -1  -8  -1 1244.78   36.90
   1  -8   1 1261.87   37.30
  -1  -8  -1 1246.48   37.20
   1  -8   1 1138.59   41.00
  -1  -8  -1 1223.98   33.60
   1  -8   1 1232.28   36.00
   1  -8   1 1251.27   34.10
  -1  -8  -1 1265.17   38.50
   1  -8   1 1260.67   36.30
  -1   8  -1 1197.58   57.79
   1   8   1 1189.28   62.59
   1   8   1 1251.97   38.20
  -1   8  -1 1254.37   37.40
  -1   8  -1 1226.18   45.40
   1   8   1 1244.68   47.30
  -2  -8  -1    6.40    1.70
   2  -8   1    1.50    1.60
  -2  -8  -1    3.20    1.80
  -2  -8  -1    3.50    1.90
   2  -8   1    4.10    1.90
   2  -8   1    3.20    1.70
   2  -8   1    3.10    1.50
   2  -8   1    5.50    3.70
  -2   8  -1    6.50    3.30
  -2   8  -1    3.30    4.60
   2   8   1    4.30    1.60
   2   8   1    4.60    3.80
   2   8   1   -0.90    1.60
  -2   8  -1    4.30    1.80
   2   8   1    2.60    6.00
   3  -8   1  103.49    6.50
   3  -8   1   97.59    5.50
   3  -8   1  103.29    9.80
  -3  -8  -1   98.89    7.50
  -3  -8  -1   96.29    7.40
  -3  -8  -1   90.89    7.00
   3  -8   1   95.39    5.80
   3   8   1  103.59    6.70
  -3   8  -1   88.49   13.20
   3   8   1  105.29    7.70
  -3   8  -1  102.49    6.40
   3   8   1  102.09   11.70
  -3   8  -1   87.59    9.00
   3   8   1   92.69   18.00
   4  -8   1  451.15   15.00
  -4  -8  -1  479.35   18.70
   4  -8   1  433.26   21.60
  -4  -8  -1  440.06   17.30
  -4  -8  -1  470.45   18.60
   4  -8   1  437.46   15.40
   4  -8   1  439.06   16.30
  -4   8  -1  460.85   15.90
   4   8   1  470.95   19.20
   4   8   1  457.35   17.00
   4   8   1  422.16   37.50
  -4   8  -1  393.46   27.10
   4   8   1  462.45   26.70
  -4   8  -1  461.45   21.30
   5  -8   1   78.49    4.80
   5  -8   1   75.89   11.90
   5  -8   1   69.79    4.50
   5  -8   1   67.79    5.50
  -5  -8  -1   75.99    7.00
  -5  -8  -1   80.39    7.00
  -5  -8  -1   76.39    6.70
   5   8   1   81.09    7.30
  -5   8  -1   75.19   11.40
  -5   8  -1   78.09    9.50
   5   8   1   78.19    6.10
   5   8   1   89.99   17.30
  -5   8  -1   77.19    4.80
   6  -8   1    6.70    2.20
  -6  -8  -1    5.60    2.60
   6  -8   1    6.20    1.40
  -6  -8  -1    8.50    3.20
   6  -8   1   10.50    3.90
   6  -8   1    9.80    2.20
  -6  -8  -1   10.20    3.20
   6   8   1    7.10    2.80
   6   8   1   -7.50    7.90
   6   8   1   11.10    4.40
  -6   8  -1    6.10    1.50
  -6   8  -1    6.10    3.90
   6   8   1    6.80    2.20
  -7  -8  -1    0.00    3.20
  -7  -8  -1    4.60    3.20
   7  -8   1    3.30    1.00
   7  -8   1    2.80    1.90
  -7  -8  -1   -0.60    1.90
   7  -8   1    5.80    2.20
  -7   8  -1    2.20    1.20
   7   8   1    3.90    6.00
   7   8   1    1.30    2.70
  -8  -8  -1   43.70    5.70
   8  -8   1   44.50    3.60
   8  -8   1   39.30    2.30
  -8  -8  -1   33.30    4.60
  -8  -8  -1   41.90    5.20
   8  -8   1   41.50    4.60
   8   8   1   47.10    4.50
   8   8   1   43.80    5.60
  -8   8  -1   45.50    2.70
   8   8   1   26.30    6.00
  -9  -8  -1  115.19    8.00
  -9  -8  -1  123.09    8.10
  -9  -8  -1  118.49    8.60
   9  -8   1  120.09    5.80
   9  -8   1  116.29    7.30
   9   8   1  100.39   11.90
   9   8   1  120.69    8.60
  -9   8  -1  127.09    4.60
   9   8   1  136.99    7.00
  10  -8   1  227.38   10.20
 -10  -8  -1  222.88   10.60
 -10  -8  -1  223.68   10.80
 -10  -8  -1  219.88   11.40
  10  -8   1  212.78    7.20
  10  -8   1  215.08    8.10
 -10   8  -1  227.48    7.10
  10   8   1  220.58    8.90
  10   8   1  218.78   11.40
  11  -8   1   88.29    4.30
  11  -8   1   90.69    5.70
 -11  -8  -1   99.19    7.50
 -11  -8  -1   88.19    5.80
  11  -8   1   88.29    3.90
 -11  -8  -1   92.69    7.40
  11   8   1   91.09    4.40
  11   8   1  108.59    7.70
 -11   8  -1   93.29    4.00
  12  -8   1    9.40    2.10
 -12  -8  -1    6.30    1.90
 -12  -8  -1    8.10    2.00
  12  -8   1   13.00    1.70
 -12  -8  -1   11.50    2.60
  12  -8   1   13.40    1.50
  12   8   1    7.50    1.90
 -12   8  -1   12.90    1.90
 -13  -8  -1   32.70    2.60
 -13  -8  -1   31.60    2.80
  13  -8   1   30.70    2.70
 -13   8  -1   33.70    2.50
  13   8   1   31.60    2.90
 -11  -9   1   89.79    4.90
  11  -9  -1   88.69    4.10
 -11  -9   1   83.89    4.90
  11  -9  -1   82.69    4.50
 -11  -9   1   87.19    4.90
  11   9  -1   91.99    5.10
 -11   9   1   86.29    4.30
  10  -9  -1    3.20    1.20
 -10  -9   1    1.10    1.50
 -10  -9   1   -1.10    1.20
  10  -9  -1    1.90    1.40
 -10   9   1    2.50    0.80
  10   9  -1    1.50    1.50
   9  -9  -1   14.70    1.30
   9  -9  -1   15.60    2.90
  -9  -9   1   20.40    4.10
   9  -9  -1   19.20    2.60
  -9   9   1   16.10    1.40
   9   9  -1   10.40    3.40
   8  -9  -1   30.80    2.40
   8  -9  -1   33.50    2.00
  -8  -9   1   37.10    4.50
  -8  -9   1   36.50    4.50
   8  -9  -1   37.60    3.10
   8  -9  -1   32.00    3.50
  -8   9   1   34.70    2.00
   8   9  -1   38.10    3.20
   8   9  -1   35.00    4.30
   8   9  -1   30.70   10.40
   7  -9  -1   27.10    3.40
  -7  -9   1   30.10    4.80
   7  -9  -1   31.50    2.10
  -7  -9   1   21.10    4.00
   7  -9  -1   31.10    3.00
   7   9  -1   28.90    4.30
   7   9  -1   18.40    5.50
   7   9  -1   28.20    3.20
  -7   9   1   30.50    2.10
  -6  -9   1   20.70    3.70
   6  -9  -1   26.60    2.90
   6  -9  -1   22.90    2.10
  -6  -9   1   14.90    3.20
   6  -9  -1   25.70    3.30
  -6   9   1   23.40    2.10
   6   9  -1   25.50    3.30
   6   9  -1   19.40    7.10
   6   9  -1   28.10    4.50
   5  -9  -1  381.46   13.20
   5  -9  -1  385.76   12.60
  -5  -9   1  362.16   15.70
  -5  -9   1  396.56   16.30
  -5   9   1  383.46   12.50
   5   9  -1  392.36   16.80
   5   9  -1  388.56   14.40
   5   9  -1  353.16   22.90
  -4  -9   1   45.60    4.90
   4  -9  -1   43.20    3.70
   4  -9  -1   39.70    3.60
  -4  -9   1   34.80    4.50
  -4   9   1   39.20    3.30
   4   9  -1   42.60    9.00
   4   9  -1   37.90    5.00
   4   9  -1   39.00    4.10
   3  -9  -1   74.39    4.40
   3  -9  -1   77.89    6.00
   3  -9  -1   72.59    6.50
  -3  -9   1   82.09    7.20
  -3   9   1   72.69    9.50
  -3   9   1   77.39    5.20
   3   9  -1   75.89    9.70
  -2  -9   1    9.10    2.50
  -2  -9   1    6.90    3.10
  -2  -9   1    9.30    3.10
   2  -9  -1    8.20    1.90
  -2  -9   1    7.30    1.30
   2  -9  -1    6.10    1.80
   2  -9  -1   11.20    2.80
  -2   9   1   22.80    9.20
   2   9  -1   10.00    4.50
  -2   9   1    4.00    2.60
   2   9  -1    9.90    3.00
   2   9  -1    9.90    2.40
  -1  -9   1  117.59    7.20
   1  -9  -1  108.49    5.70
   1  -9  -1  107.59    6.90
   1  -9  -1  107.49    5.80
  -1  -9   1  110.59    7.70
  -1  -9   1  130.79    7.50
  -1  -9   1  114.29    7.10
   1  -9  -1  115.09    7.40
  -1   9   1   82.49   10.50
  -1   9   1  109.19    7.00
   1   9  -1  106.89    7.40
   1   9  -1   95.49   11.20
  -1   9   1   96.79   21.20
   0  -9  -1   15.40    2.20
   0  -9   1   15.70    2.20
   0  -9   1   13.00    2.80
   0  -9   1    9.40    2.70
   0  -9  -1   14.40    3.40
   0  -9  -1   18.40    2.70
   0  -9   1   17.80    3.00
   0  -9  -1   14.20    2.70
   0   9  -1   12.20    4.80
   0   9  -1   15.60   13.00
   0   9   1    5.00    4.00
   0   9   1   14.00    2.80
   0   9  -1   14.60    2.70
  -1  -9  -1  108.09    7.60
   1  -9   1  107.99    6.90
  -1  -9  -1   96.89    6.20
   1  -9   1  106.19    6.10
  -1  -9  -1  101.29    6.80
   1  -9   1  102.69    5.50
   1   9   1   94.69   10.90
  -1   9  -1   98.09    6.60
  -1   9  -1  101.79   10.20
   1   9   1  100.59    7.10
   1   9   1   98.19    6.20
  -2  -9  -1  100.59    7.80
   2  -9   1  115.09    6.50
  -2  -9  -1   96.89    6.80
   2  -9   1   97.49    6.30
   2  -9   1  101.79    8.60
  -2  -9  -1  106.79    7.80
   2   9   1  111.09   10.40
  -2   9  -1  114.09    7.60
   2   9   1  101.49    6.60
   2   9   1  103.19   11.70
  -3  -9  -1  309.17   15.20
   3  -9   1  261.57   11.50
  -3  -9  -1  308.17   14.30
   3  -9   1  270.97   11.00
   3   9   1  317.67   16.30
   3   9   1  280.87   13.70
  -3   9  -1  279.57   11.60
  -3   9  -1  270.67   16.00
   3   9   1  277.57   21.40
   4  -9   1  274.27   10.20
   4  -9   1  274.77   10.40
  -4  -9  -1  272.47   12.30
  -4  -9  -1  274.17   12.90
   4   9   1  273.17   11.70
   4   9   1  260.97   19.60
  -4   9  -1  276.37   10.40
   4   9   1  276.27   13.40
   5  -9   1   31.10    2.60
  -5  -9  -1   36.10    4.60
   5  -9   1   34.70    3.30
  -5  -9  -1   33.10    4.80
  -5  -9  -1   29.50    4.30
   5   9   1   37.60    8.80
   5   9   1   36.30    3.90
  -5   9  -1   30.40    2.70
   5   9   1   35.00    4.80
   6  -9   1   45.70    2.60
  -6  -9  -1   47.80    4.90
   6  -9   1   37.00    3.90
  -6  -9  -1   42.10    5.00
   6  -9   1   39.30    3.50
   6   9   1   47.00    4.30
  -6   9  -1   46.70    3.00
   6   9   1   39.20    5.20
   6   9   1   49.70    8.90
   7  -9   1   -0.60    0.60
  -7  -9  -1    0.80    1.40
  -7  -9  -1   -0.70    1.90
   7  -9   1    0.90    0.90
   7   9   1    1.20    1.20
   7   9   1    0.90    4.80
  -7   9  -1    0.60    0.70
   7   9   1    1.70    1.80
  -8  -9  -1   35.10    4.10
   8  -9   1   31.20    2.80
  -8  -9  -1   30.20    4.10
   8  -9   1   37.40    3.30
   8   9   1   27.00    4.00
  -8   9  -1   33.00    2.10
   8   9   1   29.30    3.10
   9  -9   1   22.00    2.20
  -9  -9  -1   28.50    3.90
  -9  -9  -1   20.00    3.40
   9  -9   1   23.40    1.60
   9  -9   1   24.30    2.90
  -9  -9  -1   20.30    3.20
   9   9   1   23.30    2.50
  -9   9  -1   23.80    1.70
   9   9   1   24.30    3.60
 -10  -9  -1   58.49    4.40
 -10  -9  -1   60.09    4.40
  10  -9   1   54.19    2.50
  10  -9   1   56.69    4.00
  10  -9   1   51.59    3.10
 -10  -9  -1   55.89    4.10
  10   9   1   58.99    4.60
  10   9   1   51.79    3.60
 -10   9  -1   60.69    2.80
 -11  -9  -1   59.79    4.00
  11  -9   1   58.89    2.80
  11  -9   1   59.19    3.50
 -11  -9  -1   61.99    4.00
 -11  -9  -1   61.19    3.80
 -11   9  -1   74.49    4.50
  11   9   1   60.99    4.20
   9 -10  -1    3.40    1.00
  -9 -10   1    3.60    1.50
  -9 -10   1    4.70    1.20
  -9 -10   1    4.90    1.60
   9  10  -1    4.10    1.20
  -9  10   1    3.80    0.70
   8 -10  -1    4.90    1.20
  -8 -10   1    3.90    1.70
  -8 -10   1    2.60    1.60
   8  10  -1    2.00    1.30
  -8  10   1    2.80    0.60
   7 -10  -1  104.69    3.60
  -7 -10   1   97.79    5.50
   7 -10  -1  101.29    4.80
  -7 -10   1   92.69    6.20
  -7 -10   1   90.79    5.90
  -7  10   1  101.49    3.50
   7  10  -1   94.09    6.10
  -6 -10   1   53.49    4.40
   6 -10  -1   37.30    4.20
  -6 -10   1   48.30    4.50
   6 -10  -1   49.70    3.10
   6  10  -1   54.49    4.90
  -6  10   1   50.09    2.40
  -5 -10   1   62.39    4.70
   5 -10  -1   63.99    3.10
  -5 -10   1   66.89    5.80
   5 -10  -1   63.79    4.10
  -5 -10   1   56.59    5.50
   5  10  -1   64.99    5.30
  -5  10   1   65.49    3.20
  -4 -10   1   56.59    4.40
   4 -10  -1   55.09    3.80
  -4 -10   1   60.19    5.40
   4 -10  -1   53.49    3.30
  -4 -10   1   57.99    4.80
  -4  10   1   55.49    3.20
   4  10  -1   57.39    9.60
   4  10  -1   55.69    5.00
  -3 -10   1   16.00    2.50
  -3 -10   1    8.70    2.20
  -3 -10   1   11.30    2.50
   3 -10  -1   11.00    1.90
   3 -10  -1   16.20    2.20
   3  10  -1   14.70    2.80
   3  10  -1    6.80    4.70
  -3  10   1   14.60    1.90
   2 -10  -1   58.09    3.90
   2 -10  -1   57.49    3.80
  -2 -10   1   53.09    4.90
   2 -10  -1   62.09    4.20
  -2 -10   1   53.89    4.10
  -2 -10   1   49.70    4.20
   2  10  -1   56.59    4.90
   2  10  -1   70.09   12.50
  -2  10   1   57.29    3.90
   1 -10  -1   91.29    5.70
  -1 -10   1   96.19    6.20
   1 -10  -1   92.69    4.80
   1 -10  -1   94.09    5.70
  -1 -10   1   94.59    5.50
  -1 -10   1   89.29    5.60
  -1 -10   1   92.79    5.20
  -1  10   1   97.09    5.60
   1  10  -1   67.49   11.80
   1  10  -1   98.79    6.20
   0 -10  -1    7.20    2.10
   0 -10   1    7.90    1.50
   0 -10   1    7.20    1.60
   0 -10  -1   10.30    2.00
   0 -10  -1    9.60    1.60
   0 -10   1    8.50    2.10
   0  10   1    6.40    1.80
   0  10  -1   10.20    2.50
   0  10   1    9.00    5.80
   0  10  -1    9.50    5.90
   1 -10   1    5.50    1.40
   1 -10   1    5.30    1.70
  -1 -10  -1    5.70    1.30
  -1 -10  -1    6.00    1.20
  -1 -10  -1    3.20    1.50
  -1 -10  -1    2.60    1.80
   1  10   1    9.30    5.20
   1  10   1    5.40    1.70
  -1  10  -1    2.50    1.30
  -1  10  -1    4.40    5.20
  -2 -10  -1  129.09    7.10
   2 -10   1  131.79    6.10
  -2 -10  -1  136.89    6.10
   2 -10   1  134.19    6.30
  -2  10  -1  133.19    6.40
   2  10   1  139.09    7.60
   2  10   1  131.39   12.60
  -3 -10  -1   63.79    4.10
   3 -10   1   56.79    3.80
  -3 -10  -1   55.19    5.10
   3 -10   1   55.59    3.50
  -3 -10  -1   62.69    4.90
   3  10   1   63.99    9.40
  -3  10  -1   64.19    3.90
   3  10   1   62.39    5.10
   4 -10   1   15.60    1.60
  -4 -10  -1   12.50    2.90
  -4 -10  -1   11.10    2.00
   4 -10   1   16.60    2.50
  -4 -10  -1   12.50    2.90
  -4  10  -1   13.00    1.80
   4  10   1    0.90    5.70
   4  10   1   11.20    2.40
   5 -10   1   14.80    2.30
  -5 -10  -1   13.80    3.10
   5 -10   1    9.60    1.80
  -5 -10  -1   11.30    2.60
   5  10   1   21.70    5.00
  -5  10  -1   14.40    2.20
  -6 -10  -1   53.49    3.60
  -6 -10  -1   49.40    5.60
  -6 -10  -1   46.50    4.40
   6 -10   1   47.30    3.40
  -6  10  -1   49.40    2.40
   6  10   1   51.19    4.50
   7 -10   1   53.09    2.30
  -7 -10  -1   60.19    4.60
  -7 -10  -1   54.89    3.50
   7 -10   1   58.99    3.50
  -7 -10  -1   54.79    4.60
  -7  10  -1   59.49    2.50
   7  10   1   52.69    4.30
  -8 -10  -1    4.30    1.90
  -8 -10  -1    6.20    2.00
   8 -10   1    4.80    1.20
   8  10   1    4.10    2.10
  -8  10  -1    5.70    0.80
   9 -10   1    6.10    1.40
  -9 -10  -1    3.70    1.40
  -9 -10  -1    5.60    2.20
   9  10   1    3.80    1.30
  -9  10  -1    5.30    0.80
  -6 -11   1   20.50    2.30
  -6 -11   1   21.50    2.00
   6 -11  -1   19.40    1.80
  -6  11   1   22.30    1.20
   6  11  -1   25.80    2.30
   5 -11  -1   15.40    1.90
  -5 -11   1   14.60    2.20
  -5 -11   1   13.10    1.80
   5  11  -1   15.20    2.00
  -5  11   1   15.30    1.10
   4 -11  -1    6.30    1.30
  -4 -11   1    3.30    1.20
  -4 -11   1    7.30    3.00
   4 -11  -1    7.40    0.90
   4  11  -1    7.40    2.10
  -3 -11   1    4.70    1.30
   3 -11  -1    2.20    1.00
   3 -11  -1    2.90    1.00
  -3 -11   1    2.50    1.20
  -3  11   1    3.30    0.80
   3  11  -1    4.10    1.30
  -2 -11   1   14.40    2.00
  -2 -11   1   15.40    2.30
   2 -11  -1   15.00    2.20
   2 -11  -1   16.90    2.00
   2  11  -1   15.10    2.10
  -2  11   1   14.80    1.80
   1 -11  -1   19.80    2.00
   1 -11  -1   18.60    1.90
  -1 -11   1   23.10    2.30
   1  11  -1   21.30    2.30
   0 -11   1   32.10    2.60
   0 -11  -1   29.70    2.60
   0  11  -1   26.60    2.50
   0  11   1   28.30    2.80
   1 -11   1   35.60    2.70
  -1 -11  -1   36.00    2.50
  -1 -11  -1   35.50    3.00
   1 -11   1   30.20    2.40
   1  11   1   34.60    2.90
  -1  11  -1   33.00    2.50
  -2 -11  -1    1.10    1.10
   2 -11   1    2.50    1.10
   2 -11   1    2.30    0.90
  -2 -11  -1    2.60    1.30
  -2  11  -1    2.00    0.80
   2  11   1    2.90    1.60
   3 -11   1   17.30    1.80
  -3 -11  -1   13.30    2.30
   3 -11   1   11.20    1.10
  -3 -11  -1   12.50    2.10
  -3  11  -1   12.20    1.70
   3  11   1   13.00    2.10
   4 -11   1  150.08    5.80
  -4 -11  -1  157.18    8.60
  -4 -11  -1  148.49    7.50
  -4  11  -1  169.88    5.00
   4  11   1  163.68    6.80
  -5 -11  -1   13.70    1.90
   5 -11   1   17.80    2.10
  -5 -11  -1   15.40    2.40
  -5  11  -1   15.80    1.10
   5  11   1   14.10    2.20
   6 -11   1    7.30    1.30
  -6 -11  -1    6.40    1.50
  -6 -11  -1    6.10    1.20
   6  11   1    5.00    1.20
  -6  11  -1    8.80    0.80
  18   0  -2  157.18    8.70
  18   0  -2  129.89    6.70
 -18   0   2  133.79    6.60
  17   0  -2   -0.80    1.50
  17   0  -2    0.00    1.70
 -17   0   2    3.20    1.90
 -17   0   2   -2.20    3.20
  17   0  -2   -0.30    1.20
 -16   0   2  175.28   10.20
 -16   0   2  183.88    9.60
  16   0  -2  176.98    8.20
 -16   0   2  184.48    6.80
  16   0  -2  178.18    9.60
 -15   0   2  151.98    9.20
  15   0  -2  166.88    9.70
 -15   0   2  161.88    9.80
  15   0  -2  140.19    7.20
 -15   0   2  147.29    7.30
 -14   0   2  347.67   15.60
  14   0  -2  358.26   15.30
 -14   0   2  362.26   13.30
  14   0  -2  300.07   24.80
 -13   0   2    7.80    3.20
  13   0  -2    8.20    2.70
 -13   0   2    5.00    2.20
 -13   0   2    5.60    2.70
  13   0  -2    1.90    5.60
  13   0  -2    6.50    2.10
 -12   0   2  480.35   18.80
  12   0  -2  458.05   30.00
  12   0  -2  455.95   16.20
 -12   0   2  476.25   28.70
 -12   0   2  464.25   17.60
  12   0  -2  483.25   17.90
 -11   0   2  241.68   10.80
 -11   0   2  257.37   18.00
 -11   0   2  244.68   11.90
  11   0  -2  242.08   10.90
  11   0  -2  225.58   14.50
  11   0  -2  253.67   19.80
 -10   0   2  152.48   12.70
  10   0  -2  131.29    7.30
  10   0  -2  149.69   10.50
 -10   0   2  125.69    6.90
  10   0  -2  140.79   13.40
 -10   0   2  118.39   12.30
  -9   0   2  519.65   25.40
  -9   0   2  519.35   23.20
   9   0  -2  547.15   26.40
   9   0  -2  529.55   21.40
  -8   0   2  430.86   20.60
  -8   0   2  447.56   19.30
   8   0  -2  448.06   18.00
   8   0  -2  453.85   22.00
   7   0  -2  252.77   11.50
  -7   0   2  235.98   12.10
  -7   0   2  242.28   12.70
   7   0  -2  244.38   14.00
   6   0  -2  649.64   21.50
  -6   0   2  673.13   22.50
   6   0  -2  663.63   24.70
   5   0  -2  458.95   15.70
  -5   0   2  479.95   15.70
   5   0  -2  454.95   17.90
   4   0  -2 1972.70   55.49
   4   0  -2 2094.79   58.19
  -4   0   2 2334.77   55.29
   3   0  -2   18.00    2.10
  -3   0   2   19.90    1.60
   3   0  -2   15.20    2.30
   0   0   2 3476.95   85.89
   0   0  -2 3725.33   85.99
   0   0   2 3161.78   86.19
  -2   0  -2 1480.55   36.30
  -2   0  -2 1441.56   37.30
   2   0   2 1332.57   36.70
  -3   0  -2   68.09    4.20
   3   0   2   67.29    3.20
   3   0   2   65.39    3.30
  -4   0  -2   80.69    5.30
   4   0   2   77.99    3.90
   4   0   2   75.99    3.50
   5   0   2  779.92   23.40
   5   0   2  790.22   22.20
  -5   0  -2  888.41   27.40
   6   0   2 4424.06  113.99
  -6   0  -2 4620.14  119.39
   6   0   2 4405.76  111.89
   7   0   2  131.99    8.00
   7   0   2  139.99    6.60
  -7   0  -2  143.49   10.90
   8   0   2  369.16   19.70
  -8   0  -2  340.77   19.70
   8   0   2  331.37   12.90
  -8   0  -2  325.77   14.50
   9   0   2   12.40    1.90
   9   0   2   17.10    3.30
  -9   0  -2    9.70    3.90
   9   0   2   11.30    3.40
  -9   0  -2   12.00    3.20
  10   0   2   30.00    5.80
  10   0   2   27.20    3.30
 -10   0  -2   30.20    7.50
 -10   0  -2   32.10    3.60
 -10   0  -2   29.00    3.40
  10   0   2   26.80    2.60
 -10   0  -2   31.30    6.20
 -11   0  -2    6.10    2.20
 -11   0  -2    7.50    8.50
  11   0   2   15.30    4.80
 -11   0  -2   15.50    3.00
 -11   0  -2   10.10    2.30
  12   0   2  180.88    7.30
  12   0   2  180.48    9.70
 -12   0  -2  192.58    9.80
  12   0   2  184.48   16.80
 -12   0  -2  184.18    8.30
 -12   0  -2  185.68    9.80
 -13   0  -2  201.98   10.70
  13   0   2  174.48   17.40
 -13   0  -2  192.48    8.10
  13   0   2  199.98   10.60
 -13   0  -2  200.58   10.50
  14   0   2   69.29    4.60
 -14   0  -2   78.69    7.90
 -14   0  -2   58.09    6.10
  14   0   2   82.19   21.90
  14   0   2   63.49    6.30
  15   0   2   80.49    6.40
  15   0   2   53.59   11.20
 -15   0  -2   84.89    6.40
 -15   0  -2   84.99    6.80
  16   0   2   99.69    7.20
 -16   0  -2  106.59    7.40
  17   0   2    2.10    1.70
 -17   0  -2    1.90    2.10
 -17   0  -2    4.10    1.90
  17   0   2    1.10    1.20
 -17   0  -2    2.00    1.50
  18  -1  -2   55.49    5.10
 -18  -1   2   36.00    3.30
  18  -1  -2   39.40    4.20
  18   1  -2   42.20    4.80
 -18   1   2   41.30    4.00
  18   1  -2   44.50    3.20
 -17  -1   2   20.00    3.20
  17  -1  -2   13.40    2.50
  17  -1  -2   15.50    2.80
 -17  -1   2   15.60    3.20
  17   1  -2   22.50    2.60
 -17   1   2   16.20    2.70
 -17   1   2    9.60    3.90
  17   1  -2   17.60    3.00
  17   1  -2   19.40    2.80
  16  -1  -2   95.29    6.70
 -16  -1   2   97.79    6.90
  16  -1  -2   88.29    6.50
 -16  -1   2  114.69    7.90
 -16   1   2   90.09    6.20
 -16   1   2   75.49    7.20
 -16   1   2   91.29    6.70
  16   1  -2   85.99    4.90
  16   1  -2  101.99    7.40
  15  -1  -2   26.30    3.00
 -15  -1   2   32.50    4.80
 -15  -1   2   32.60    4.70
 -15  -1   2   22.30    2.90
  15  -1  -2   28.10    3.30
  15  -1  -2   31.10    4.30
  15   1  -2   17.80    2.90
 -15   1   2   25.50    3.40
 -15   1   2   18.70    4.10
 -15   1   2   21.30    3.60
  15   1  -2   22.50    4.20
 -14  -1   2  106.99    8.30
 -14  -1   2   99.79    7.80
  14  -1  -2   78.29   13.30
  14  -1  -2  102.29    7.20
 -14  -1   2  104.29    6.20
  14   1  -2   92.69    7.60
 -14   1   2   99.79    6.30
 -14   1   2   98.69    7.50
 -13  -1   2  707.73   25.80
 -13  -1   2  726.53   25.20
 -13  -1   2  723.63   22.50
  13  -1  -2  670.93   22.60
  13  -1  -2  706.23   23.80
  13  -1  -2  679.43   37.50
  13   1  -2  679.13   38.50
  13   1  -2  742.43   25.50
 -13   1   2  732.53   23.90
 -13   1   2  719.53   25.10
  12  -1  -2 2014.60   53.59
 -12  -1   2 1835.42   70.89
 -12  -1   2 2025.60   52.79
 -12  -1   2 1953.20   58.09
  12  -1  -2 2033.90   72.89
 -12  -1   2 1998.80   55.19
  12  -1  -2 1790.52   75.09
  12  -1  -2 2008.90   53.69
  12   1  -2 1795.42   65.99
 -12   1   2 1983.20   53.29
  12   1  -2 1959.60   55.29
 -12   1   2 1747.23   70.59
  12   1  -2 2028.90   74.29
 -12   1   2 1941.61   55.09
 -11  -1   2  377.16   15.20
  11  -1  -2  386.46   24.50
  11  -1  -2  372.46   13.80
  11  -1  -2  404.66   20.10
 -11  -1   2  387.86   13.80
 -11  -1   2  388.26   16.20
 -11  -1   2  367.06   23.90
 -11   1   2  371.26   13.60
  11   1  -2  388.56   25.50
 -11   1   2  340.57   22.80
  11   1  -2  351.96   12.00
 -11   1   2  361.06   21.30
 -11   1   2  347.27   15.20
  11   1  -2  361.16   15.20
  10  -1  -2   98.39    5.60
  10  -1  -2   91.29    4.70
 -10  -1   2  110.89   11.70
  10  -1  -2   94.29    8.20
 -10  -1   2  101.69    5.90
  10  -1  -2  104.69   11.50
 -10  -1   2   93.29    6.40
 -10  -1   2   81.99    7.20
 -10   1   2  119.19   10.40
 -10   1   2  103.29   10.10
  10   1  -2  103.29    6.70
  10   1  -2   92.89    5.00
 -10   1   2   96.39    5.30
  10   1  -2  107.29   11.80
  -9  -1   2  181.18   13.40
   9  -1  -2  168.48   10.50
   9  -1  -2  153.98    9.80
   9  -1  -2  175.08   13.60
   9   1  -2  185.48   14.60
   9   1  -2  161.78    9.50
   9   1  -2  169.18   10.50
  -9   1   2  186.88   12.00
   8  -1  -2  309.37   14.30
  -8  -1   2  350.46   18.10
   8  -1  -2  333.07   14.70
   8  -1  -2  347.87   18.40
  -8   1   2  344.87   15.00
   8   1  -2  339.47   19.10
   8   1  -2  342.97   15.30
   8   1  -2  339.77   14.40
   7  -1  -2  225.58   11.00
   7  -1  -2  230.28   13.40
   7  -1  -2  239.08   11.00
  -7  -1   2  234.68   13.40
   7   1  -2  247.38   14.60
   7   1  -2  234.78   11.60
  -7   1   2  238.78   10.50
  -6  -1   2  995.90   31.10
   6  -1  -2  826.52   26.30
   6  -1  -2  819.12   29.20
   6   1  -2  829.12   27.50
  -6   1   2  892.51   25.60
   6   1  -2  871.81   31.10
   5  -1  -2 2456.55   64.09
   5  -1  -2 2460.95   63.79
   5  -1  -2 2374.16   66.39
  -5  -1   2 2409.46   67.29
   5   1  -2 2300.97   70.79
  -5   1   2 2607.34   63.09
   5   1  -2 2421.56   65.19
  -4  -1   2 1338.57   38.20
   4  -1  -2 1300.57   34.90
   4  -1  -2 1210.28   36.60
   4  -1  -2 1234.68   34.80
   4   1  -2 1193.88   38.10
  -4   1   2 1352.26   35.30
   4   1  -2 1363.66   36.60
   3  -1  -2 1010.10   26.90
   3  -1  -2 1038.30   29.90
  -3  -1   2 1016.50   29.70
   3  -1  -2  993.80   27.00
   3   1  -2  927.71   27.50
  -3   1   2  952.50   28.40
   3   1  -2  924.01   29.70
   3   1  -2 1031.90   28.50
   3   1  -2 1007.90   28.20
  -2  -1   2 3757.22   93.59
   2  -1  -2 3872.91   90.79
   2   1  -2 3692.53   92.79
   2   1  -2 3354.86   93.29
  -2   1   2 3635.84   90.89
   2   1  -2 3575.04   91.69
  -2   1   2 3651.43   94.09
  -1  -1   2 2623.54   67.89
   1  -1  -2 2722.53   65.39
  -1   1   2 2470.45   65.89
   1   1  -2 2651.43   67.39
   1   1  -2 2584.84   67.79
   0  -1  -2  291.27    8.00
   0  -1   2  289.47   10.40
   0   1  -2  256.67   10.70
   0   1  -2  270.77   10.40
   0   1  -2  264.77    9.80
   0   1   2  253.17    7.80
   0   1  -2  283.47   10.30
   1  -1   2 2351.16   63.59
  -1  -1  -2 2447.96   61.69
   1  -1   2 2609.74   65.09
   1   1   2 2596.24   62.29
  -1   1  -2 2449.66   63.39
  -1   1  -2 2584.54   65.89
  -1   1  -2 2411.06   64.59
  -1   1  -2 2613.74   63.69
   2  -1   2  293.87   10.50
   2  -1   2  310.47   10.60
  -2  -1  -2  339.97    9.60
  -2   1  -2  346.27   11.30
  -2   1  -2  326.57   10.20
  -2   1  -2  334.47   12.60
   2   1   2  314.57    9.50
  -2   1  -2  347.07   10.10
   3  -1   2 2630.74   68.49
  -3  -1  -2 2765.12   68.89
   3   1   2 2693.13   68.19
  -3   1  -2 2650.93   72.49
  -3   1  -2 2917.31   69.79
  -3   1  -2 2675.33   68.09
   4  -1   2  390.26   12.20
  -4  -1  -2  386.16   17.90
   4  -1   2  380.46   13.00
  -4  -1  -2  405.86   13.30
  -4   1  -2  421.66   13.40
  -4   1  -2  379.66   16.00
   4   1   2  400.06   12.60
  -5  -1  -2  218.68   13.80
   5  -1   2  243.48    8.90
  -5  -1  -2  256.77   10.40
   5  -1   2  249.18    9.30
   5   1   2  239.08    7.70
   5   1   2  240.38    9.60
  -5   1  -2  254.67   10.00
  -6  -1  -2 1390.76   49.30
   6  -1   2 1311.87   43.40
   6  -1   2 1491.95   40.30
  -6  -1  -2 1453.95   42.10
  -6   1  -2 1573.74   42.10
   6   1   2 1478.95   38.40
   6   1   2 1462.55   41.40
  -7  -1  -2  616.34   22.10
   7  -1   2  593.64   20.40
   7  -1   2  584.14   18.70
  -7  -1  -2  542.45   27.30
  -7   1  -2  597.14   21.90
   7   1   2  586.64   21.50
  -8  -1  -2  566.04   22.40
   8  -1   2  545.25   18.90
  -8   1  -2  589.54   23.80
   8   1   2  532.15   26.10
  -9  -1  -2  220.68    9.80
   9  -1   2  234.68   11.10
  -9  -1  -2  230.98   13.90
  -9  -1  -2  209.88    9.60
   9  -1   2  221.68    8.20
   9  -1   2  243.08   14.00
   9   1   2  246.08   14.90
  -9   1  -2  216.88    8.00
   9   1   2  216.88    8.10
  -9   1  -2  217.38   15.20
 -10  -1  -2  869.51   25.60
  10  -1   2  904.01   35.30
 -10  -1  -2  890.41   27.30
  10  -1   2  909.51   30.50
  10  -1   2  854.61   24.10
  10  -1   2  882.01   25.30
 -10  -1  -2  866.81   27.20
 -10   1  -2  863.31   38.60
 -10   1  -2  852.41   25.80
 -10   1  -2  862.11   25.20
  10   1   2  851.81   27.40
 -10   1  -2  924.01   33.30
  10   1   2  863.31   24.70
  10   1   2  950.40   37.30
  11  -1   2  199.88    8.80
 -11  -1  -2  187.08    9.80
  11  -1   2  171.28    6.90
 -11  -1  -2  184.08    8.20
 -11  -1  -2  185.88    9.80
  11  -1   2  214.88   16.20
 -11   1  -2  200.28    9.10
 -11   1  -2  179.58   17.60
 -11   1  -2  159.68   14.20
  11   1   2  186.28    9.80
  11   1   2  198.98   16.30
 -11   1  -2  186.88    8.60
  11   1   2  185.58    7.70
  12  -1   2  699.13   22.30
 -12  -1  -2  671.83   23.40
 -12  -1  -2  680.23   20.50
 -12  -1  -2  663.33   23.80
  12  -1   2  693.33   34.50
 -12   1  -2  675.43   22.60
  12   1   2  692.53   23.80
 -12   1  -2  595.34   37.10
  12   1   2  685.43   35.30
  12   1   2  679.93   20.30
 -12   1  -2  692.03   22.20
 -13  -1  -2  338.87   14.90
  13  -1   2  292.57   25.60
  13  -1   2  323.57   13.30
 -13  -1  -2  320.17   14.10
 -13   1  -2  304.17   13.10
 -13   1  -2  318.07   11.70
  13   1   2  296.67   26.40
 -13   1  -2  303.87   13.40
  13   1   2  294.67   10.40
  13   1   2  321.67   14.40
 -14  -1  -2  180.98   10.00
  14  -1   2  176.88   17.40
  14  -1   2  168.78    8.20
  14  -1   2  179.48    9.70
 -14  -1  -2  172.18   10.40
 -14   1  -2  181.18   10.10
 -14   1  -2  182.78    7.50
  14   1   2  181.78   10.20
  14   1   2  148.89   18.00
 -14   1  -2  191.38   10.10
  15  -1   2   15.30    6.60
 -15  -1  -2   18.80    3.30
  15  -1   2   19.80    3.60
  15  -1   2   19.80    2.80
 -15  -1  -2   19.90    3.90
 -15   1  -2   19.40    3.30
  15   1   2   19.00    3.50
 -15   1  -2   18.40    3.40
  15   1   2   14.60    6.80
 -16  -1  -2   61.59    4.80
  16  -1   2   57.89    5.20
 -16  -1  -2   55.59    5.60
 -16   1  -2   68.39    5.30
 -16   1  -2   66.09    5.40
  16   1   2   66.29    6.00
 -17  -1  -2   42.90    3.60
  17  -1   2   42.50    3.80
 -17  -1  -2   40.80    4.30
 -17  -1  -2   41.50    3.50
  17  -1   2   45.80    4.10
 -17   1  -2   40.60    3.80
  17   1   2   46.70    4.40
 -17   1  -2   33.00    4.30
  17  -2  -2   60.19    4.50
  17  -2  -2   54.29    4.20
 -17  -2   2   53.89    5.20
 -17  -2   2   58.69    6.00
  17   2  -2   53.69    4.40
  17   2  -2   48.90    4.10
 -17   2   2   55.99    4.40
  17   2  -2   58.79    5.00
  16  -2  -2    4.50    1.80
 -16  -2   2    2.50    1.90
  16  -2  -2    6.20    2.10
  16  -2  -2    6.00    2.20
 -16  -2   2    4.90    2.40
  16   2  -2    5.50    2.40
  16   2  -2    4.10    2.20
  16   2  -2    4.20    1.80
 -16   2   2    4.20    2.10
  15  -2  -2    0.30    1.50
 -15  -2   2    1.60    2.20
  15  -2  -2    1.90    1.40
  15  -2  -2    1.10    1.40
 -15   2   2   -1.00    3.90
  15   2  -2    1.90    1.90
 -15   2   2    1.60    2.10
  15   2  -2   -1.80    1.30
 -15   2   2    1.20    1.60
  14  -2  -2    8.30    2.10
 -14  -2   2   12.00    2.00
 -14  -2   2   16.80    3.80
  14   2  -2   14.60    5.10
 -14   2   2   21.00    3.80
 -13  -2   2  161.98   10.40
  13  -2  -2  166.18    8.60
  13  -2  -2  157.38   16.40
 -13  -2   2  155.78    7.80
 -13  -2   2  165.38   10.10
  13  -2  -2  161.08    8.50
 -13   2   2  138.09    9.10
  13   2  -2  157.88   10.10
  13   2  -2  120.39   17.00
 -13   2   2  111.79   17.80
  13   2  -2  155.48   17.30
 -13   2   2  162.58    8.60
 -12  -2   2 1857.11   50.29
  12  -2  -2 1763.12   67.79
  12  -2  -2 1908.51   53.69
  12  -2  -2 1886.31   51.39
 -12  -2   2 1831.92   53.29
  12  -2  -2 1839.02   50.19
 -12  -2   2 1843.62   54.49
 -12   2   2 1773.42   51.79
  12   2  -2 1815.32   70.89
 -12   2   2 1780.22   67.69
 -12   2   2 1868.51   66.49
 -12   2   2 1834.02   49.90
  12   2  -2 1880.61   54.19
 -11  -2   2  595.94   22.50
  11  -2  -2  566.94   25.80
 -11  -2   2  579.34   32.60
  11  -2  -2  610.34   31.90
  11  -2  -2  596.24   18.70
  11  -2  -2  571.84   17.30
 -11  -2   2  594.34   21.70
 -11  -2   2  592.44   19.40
  11   2  -2  577.74   33.00
 -11   2   2  580.14   18.20
  11   2  -2  585.24   18.00
  11   2  -2  581.04   22.10
 -11   2   2  592.84   28.30
 -11   2   2  607.94   31.00
  10  -2  -2    4.10    2.80
 -10  -2   2    3.10    2.10
 -10  -2   2    6.10    2.20
  10  -2  -2    7.70    2.50
 -10  -2   2    1.00    5.30
 -10  -2   2    1.30    2.60
  10  -2  -2    5.50    1.40
 -10   2   2    4.30    2.30
  10   2  -2   -0.40    2.50
  10   2  -2    5.10    1.50
  10   2  -2    2.70    2.40
  10   2  -2    4.40    2.90
 -10   2   2    3.00    1.30
   9  -2  -2  239.58   16.10
   9  -2  -2  227.18    8.00
   9  -2  -2  218.98   12.60
  -9  -2   2  230.78   11.10
  -9  -2   2  227.88    9.70
  -9  -2   2  269.37   17.50
  -9   2   2  203.28    8.20
   9   2  -2  230.78    9.00
  -9   2   2  218.48   13.20
   9   2  -2  240.68   12.70
   9   2  -2  224.38   12.30
   9   2  -2  240.38   17.70
   8  -2  -2  224.28   11.80
  -8  -2   2  235.98   15.80
   8  -2  -2  231.68   14.70
  -8   2   2  231.38   11.20
   8   2  -2  236.68   12.30
   7  -2  -2  420.46   16.20
   7  -2  -2  394.36   18.70
  -7  -2   2  418.46   20.90
   7   2  -2  395.56   20.70
   7   2  -2  416.66   17.30
  -7   2   2  415.26   15.50
   6  -2  -2  122.59    6.90
   6  -2  -2  115.89    8.30
  -6  -2   2  112.29    9.40
   6   2  -2  110.39    9.40
  -6   2   2  113.59    6.90
   6   2  -2  107.69    7.50
   5  -2  -2  789.72   26.60
   5  -2  -2  817.62   24.70
  -5  -2   2  852.41   29.90
  -5   2   2  837.42   26.80
   5   2  -2  784.82   29.10
   5   2  -2  815.22   26.70
   4  -2  -2  276.97   10.90
  -4  -2   2  298.57   14.20
   4  -2  -2  266.57   11.40
   4   2  -2  277.57   11.80
   4   2  -2  263.17   13.20
  -4   2   2  286.67   13.30
   3  -2  -2  629.14   20.00
   3  -2  -2  663.43   19.40
  -3  -2   2  689.03   23.80
   3   2  -2  609.14   21.90
   3   2  -2  664.33   21.30
   3   2  -2  627.94   22.40
  -3   2   2  694.33   24.60
  -2  -2   2  433.06   16.60
   2  -2  -2  399.16   12.70
  -2   2   2  392.06   12.70
  -2   2   2  409.56   18.00
   2   2  -2  401.66   15.90
  -2   2   2  394.66   12.50
   2   2  -2  393.26   14.30
  -1  -2   2 5493.95  136.99
   1   2  -2 5342.77  134.39
  -1   2   2 5414.56  135.49
   1   2  -2 5290.57  137.29
  -1   2   2 5141.99  132.99
   0  -2  -2 1033.20   27.30
   0  -2   2 1056.79   31.80
   0   2  -2 1013.90   29.70
   0   2  -2 1039.70   33.70
   0   2  -2 1019.20   32.70
   0   2   2 1060.29   30.60
   1  -2   2   43.40    4.40
  -1  -2  -2   44.90    3.40
   1   2   2   42.70    3.70
  -1   2  -2   40.10    4.80
  -1   2  -2   43.00    3.60
  -1   2  -2   42.00    3.20
  -1   2  -2   45.90    5.20
  -2  -2  -2 1037.70   24.90
   2  -2   2  913.01   27.80
  -2  -2  -2 1034.60   28.10
  -2   2  -2 1003.00   31.70
  -2   2  -2 1035.60   27.10
  -2   2  -2  995.80   28.30
   2   2   2  941.61   26.10
   2   2   2  997.60   28.10
  -2   2  -2  953.80   32.70
   3  -2   2  185.18    6.70
  -3  -2  -2  175.18    7.80
   3   2   2  177.48    6.80
  -3   2  -2  184.48    9.50
   3   2   2  169.68    6.90
  -3   2  -2  188.68    5.50
  -3   2  -2  173.38    7.40
  -4  -2  -2  172.98    8.40
   4  -2   2  155.18    9.70
   4  -2   2  185.28    6.80
  -4   2  -2  175.28    7.00
   4   2   2  187.58    8.00
  -4   2  -2  187.78    9.20
   5  -2   2  497.75   17.20
   5  -2   2  503.55   15.60
  -5  -2  -2  494.45   18.20
   5   2   2  509.85   17.70
  -5   2  -2  519.05   17.80
  -6  -2  -2  634.44   23.30
   6  -2   2  652.83   20.50
   6  -2   2  651.83   20.90
   6   2   2  644.44   22.90
  -6   2  -2  669.33   21.80
   7  -2   2 1373.26   40.40
  -7  -2  -2 1354.36   43.20
   7  -2   2 1406.46   39.70
  -7   2  -2 1437.76   41.20
   7   2   2 1345.97   43.30
  -8  -2  -2  494.55   21.70
   8  -2   2  503.85   18.40
   8  -2   2  512.55   20.40
  -8   2  -2  512.55   20.60
   8   2   2  513.35   22.80
  -9  -2  -2  118.99    8.20
  -9  -2  -2  105.09    7.30
   9  -2   2  121.69    7.90
   9  -2   2  108.19    9.40
   9   2   2  109.99   10.50
   9   2   2  120.09    6.90
  -9   2  -2  116.49    9.70
 -10  -2  -2  276.27   12.60
 -10  -2  -2  270.07   12.50
  10  -2   2  272.07   13.90
 -10  -2  -2  253.37   10.90
  10  -2   2  269.37   16.90
  10  -2   2  265.37    9.10
  10  -2   2  280.17    9.70
 -10   2  -2  273.97   18.00
  10   2   2  281.37   10.20
 -10   2  -2  263.77   10.20
  10   2   2  282.97   18.90
 -10   2  -2  276.37    9.50
  10   2   2  274.07   13.00
  11  -2   2  590.54   29.30
 -11  -2  -2  562.54   17.80
 -11  -2  -2  581.14   21.30
  11  -2   2  628.44   25.70
  11  -2   2  599.74   20.10
 -11  -2  -2  591.64   22.40
  11   2   2  591.74   21.90
 -11   2  -2  574.14   18.90
  11   2   2  584.44   20.70
 -11   2  -2  558.04   31.50
  11   2   2  602.54   31.70
  12  -2   2  116.39    6.60
 -12  -2  -2  120.49    8.30
 -12  -2  -2  117.69    8.40
  12  -2   2   99.59   12.40
  12   2   2  117.09    6.10
  12   2   2  106.29    8.10
 -12   2  -2   93.09   14.50
 -12   2  -2  116.59    7.00
 -12   2  -2  116.79    6.80
  12   2   2  115.69   13.80
 -13  -2  -2   17.40    3.50
 -13  -2  -2   16.60    4.10
  13  -2   2   21.60    3.20
  13  -2   2   22.30    7.70
  13   2   2   18.20    3.80
  13   2   2   19.90    2.70
 -13   2  -2   19.10    3.40
  13   2   2   17.30    6.80
 -13   2  -2   18.30    8.20
 -13   2  -2   18.80    3.00
 -14  -2  -2   36.80    5.10
 -14  -2  -2   37.80    5.20
  14  -2   2   41.50    4.20
  14  -2   2   35.70    8.70
  14  -2   2   42.70    4.00
 -14   2  -2   37.40    3.60
  14   2   2   39.80    5.60
 -14   2  -2   39.00    4.40
  14   2   2   44.80   11.60
 -14   2  -2   38.40    4.70
 -15  -2  -2   51.09    5.80
  15  -2   2   51.89    4.80
 -15  -2  -2   41.60    4.30
  15  -2   2   36.60    9.60
  15  -2   2   45.90    3.90
 -15  -2  -2   51.09    4.70
 -15   2  -2   59.29    5.10
  15   2   2   49.99    5.20
 -15   2  -2   55.29    5.00
 -16  -2  -2   13.00    2.80
 -16  -2  -2   16.60    3.00
  16  -2   2   13.90    2.90
 -16  -2  -2   17.00    3.40
  16  -2   2   19.40    2.50
 -16   2  -2   17.60    3.30
  16   2   2   16.00    2.50
 -16   2  -2   15.70    3.70
  16   2   2   12.90    3.10
  17  -2   2  189.08    8.60
 -17  -2  -2  180.38    8.70
  17  -2   2  182.28    9.20
  17   2   2  171.28    6.30
 -17   2  -2  182.68    8.20
 -17   2  -2  172.58    7.60
  17   2   2  171.88    7.60
  17   2   2  165.98    6.30
  17   2   2  182.68    9.90
 -17  -3   2   14.70    4.10
  17  -3  -2   26.00    3.50
 -17  -3   2   15.20    2.30
  17   3  -2   21.30    2.50
 -17   3   2   21.30    3.30
  17   3  -2   13.10    2.50
  16  -3  -2   11.40    3.20
  16  -3  -2   19.10    3.70
 -16  -3   2   16.40    2.80
  16  -3  -2   16.60    2.40
 -16  -3   2   16.60    3.20
  16   3  -2   14.60    3.00
 -16   3   2   14.50    3.70
 -16   3   2   18.10    2.50
  16   3  -2   18.10    2.40
  16   3  -2   14.80    2.60
  15  -3  -2   34.60    4.30
  15  -3  -2   31.30    3.70
 -15  -3   2   36.80    4.80
 -15  -3   2   32.40    4.60
  15  -3  -2   39.60    3.80
  15   3  -2   35.50    4.00
 -15   3   2   41.90    4.50
 -15   3   2   40.30    3.70
  15   3  -2   35.60    5.00
  14  -3  -2   42.50    4.90
  14  -3  -2   43.40    4.40
  14  -3  -2   38.00    4.30
 -14  -3   2   37.70    5.60
 -14  -3   2   38.10    5.30
 -14   3   2   40.90    4.50
  14   3  -2   35.10    4.70
  14   3  -2   35.10    5.00
 -13  -3   2  957.30   31.70
  13  -3  -2  966.60   28.50
 -13  -3   2  870.51   25.90
  13  -3  -2  927.71   29.40
  13  -3  -2  977.10   50.49
 -13  -3   2  971.00   33.10
 -13   3   2  968.30   28.30
  13   3  -2  969.30   32.80
  13   3  -2  962.60   30.80
 -13   3   2  822.92   44.80
 -12  -3   2 1267.47   35.80
  12  -3  -2 1268.37   47.90
 -12  -3   2 1344.47   40.70
  12  -3  -2 1305.47   38.00
  12  -3  -2 1234.98   34.30
  12  -3  -2 1348.17   36.20
 -12  -3   2 1308.87   41.50
  12  -3  -2 1152.88   50.89
  12   3  -2 1269.87   34.90
 -12   3   2 1248.98   50.69
  12   3  -2 1325.77   41.70
 -12   3   2 1245.08   35.50
  11  -3  -2  122.29   11.40
 -11  -3   2  125.69   12.80
  11  -3  -2  121.49    5.00
  11  -3  -2  113.69   13.00
  11  -3  -2  109.79    5.70
 -11  -3   2  110.19    8.90
 -11  -3   2  115.69    6.80
  11   3  -2   91.59   17.80
  11   3  -2  105.79    9.60
 -11   3   2  101.79   10.70
  11   3  -2  109.69    6.30
  11   3  -2  113.29    9.60
 -10  -3   2  113.89    8.60
 -10  -3   2  109.19   16.20
  10  -3  -2  127.39   13.00
  10  -3  -2  118.69   10.10
 -10  -3   2  116.59    6.90
  10  -3  -2  122.19    4.80
  10  -3  -2  119.59    5.40
 -10  -3   2  124.39    8.80
  10   3  -2  117.29    6.20
  10   3  -2  109.89    8.70
 -10   3   2  115.09    5.00
  10   3  -2  115.99   10.00
 -10   3   2  117.19    9.70
  10   3  -2  115.69   13.40
  -9  -3   2  127.09    9.00
   9  -3  -2  130.99    9.50
   9  -3  -2  111.59    4.50
  -9  -3   2  109.79    8.00
   9  -3  -2  121.49   11.40
  -9  -3   2   81.69   13.00
   9   3  -2  118.59    9.40
   9   3  -2  115.59   12.90
  -9   3   2  112.89    8.40
   9   3  -2  104.59    8.60
   9   3  -2  115.99    6.10
  -8  -3   2  221.58   12.10
   8  -3  -2  241.78   15.20
   8  -3  -2  243.38   14.20
  -8  -3   2  238.58   17.40
  -8   3   2  263.77   12.50
   8   3  -2  237.68   10.00
   8   3  -2  234.68   17.30
   8   3  -2  250.77   14.20
  -7  -3   2   54.49    8.00
   7  -3  -2   47.00    4.80
   7  -3  -2   39.40    5.60
   7   3  -2   40.40    6.70
  -7   3   2   41.50    4.80
   7   3  -2   51.79    5.70
   6  -3  -2  345.57   16.40
  -6  -3   2  374.16   20.00
   6  -3  -2  367.56   14.80
   6   3  -2  394.76   17.30
   6   3  -2  335.47   18.70
  -6   3   2  358.96   16.70
   5  -3  -2  610.64   22.30
  -5  -3   2  645.94   27.20
   5  -3  -2  656.53   21.20
   5   3  -2  653.73   23.80
   5   3  -2  593.54   25.20
  -5   3   2  653.33   25.50
  -5   3   2  614.94   18.00
   4  -3  -2  660.83   22.30
  -4  -3   2  696.63   27.40
   4  -3  -2  721.83   21.90
  -4   3   2  652.33   20.30
   4   3  -2  703.73   24.40
  -4   3   2  677.03   27.60
   3  -3  -2  326.07   12.30
  -3  -3   2  376.36   17.30
   3  -3  -2  303.27   11.80
   3   3  -2  354.36   14.70
  -3   3   2  341.67   18.30
  -3   3   2  337.87   12.40
  -2  -3   2 2378.46   66.39
   2  -3  -2 2278.97   60.09
  -2   3   2 2281.27   61.09
  -2   3   2 2268.77   71.39
  -1  -3   2 4152.38  108.39
   1  -3  -2 3902.71  101.89
   1   3  -2 3911.41  104.89
  -1   3   2 4223.38  104.19
   0  -3  -2 4757.52  116.39
   0  -3   2 4822.92  123.19
   0   3   2 4512.75  119.09
   0   3   2 4515.15  123.79
   0   3  -2 4734.33  119.89
   0   3  -2 4590.54  126.99
  -1  -3  -2  835.62   21.80
   1  -3   2  777.02   27.30
  -1   3  -2  790.82   30.50
  -1   3  -2  762.72   24.90
   1   3   2  733.93   26.50
  -2  -3  -2  348.27   10.10
   2  -3   2  317.17   10.70
  -2  -3  -2  358.26   13.80
  -2   3  -2  362.96   17.70
   2   3   2  334.07   14.50
   2   3   2  309.97   11.70
  -2   3  -2  340.57   13.40
  -2   3  -2  335.47   11.90
  -3  -3  -2 1507.65   37.20
   3  -3   2 1488.45   43.40
  -3  -3  -2 1537.15   43.20
   3  -3   2 1442.96   38.50
   3   3   2 1387.46   41.40
   3   3   2 1446.76   42.50
  -3   3  -2 1612.04   48.20
  -3   3  -2 1493.05   41.90
   4  -3   2  173.18    9.00
   4  -3   2  161.48    6.30
  -4  -3  -2  162.58    9.00
   4   3   2  150.78    7.50
  -4   3  -2  168.08   10.60
  -4   3  -2  160.48    7.80
   4   3   2  153.38    8.60
   5  -3   2  264.67   12.00
   5  -3   2  261.07    9.80
  -5  -3  -2  261.67   12.70
  -5   3  -2  258.37   10.10
  -5   3  -2  283.67   13.80
   5   3   2  274.57   13.20
   6  -3   2 1242.38   36.60
  -6  -3  -2 1221.58   38.60
   6  -3   2 1241.08   35.20
  -6   3  -2 1161.58   37.60
   6   3   2 1233.38   40.10
   7  -3   2  122.49    7.60
  -7  -3  -2  117.29    8.70
   7  -3   2  120.69    7.70
   7   3   2  122.49   10.00
  -7   3  -2  136.89    8.70
  -8  -3  -2  174.48    9.50
  -8  -3  -2  179.18   14.50
   8  -3   2  183.98   11.10
   8  -3   2  179.78   10.10
  -8   3  -2  175.58   10.60
  -8   3  -2  160.68    5.60
   8   3   2  174.28   13.30
   8   3   2  160.88    7.10
  -9  -3  -2  219.58   11.40
   9  -3   2  230.78   14.20
  -9  -3  -2  217.88   11.50
   9  -3   2  241.88   12.50
  -9   3  -2  237.28   13.90
   9   3   2  233.88   16.90
  -9   3  -2  208.18    7.90
  -9   3  -2  219.68    7.20
   9   3   2  218.88    8.90
  10  -3   2   13.50    4.40
 -10  -3  -2   10.50    3.20
  10  -3   2   14.00    5.70
 -10  -3  -2   14.00    3.50
  10   3   2   11.40    2.20
  10   3   2   16.20    4.10
  10   3   2   14.30    5.30
  10   3   2    8.90    3.30
 -10   3  -2   10.40    1.70
 -10   3  -2    6.30    3.50
 -10   3  -2   12.30    2.10
 -11  -3  -2  406.56   16.90
  11  -3   2  348.67   25.30
  11  -3   2  401.06   23.20
  11  -3   2  405.86   13.10
 -11  -3  -2  402.76   17.40
  11   3   2  351.06   22.30
  11   3   2  385.96   13.80
  11   3   2  392.16   22.00
 -11   3  -2  396.36   24.00
  11   3   2  358.66   24.80
 -11   3  -2  395.36   12.80
 -12  -3  -2  181.88   10.50
  12  -3   2  177.28    8.00
  12  -3   2  171.58   15.60
  12  -3   2  158.48   14.60
 -12  -3  -2  173.18   10.90
  12   3   2  167.18   17.10
 -12   3  -2  186.68    8.20
  12   3   2  158.28   12.80
 -12   3  -2  166.88   17.60
 -12   3  -2  180.38    8.60
  12   3   2  190.88   11.50
  12   3   2  183.98    8.20
  13  -3   2   25.50   10.60
  13  -3   2   23.90    3.40
 -13  -3  -2   21.80    6.30
 -13  -3  -2   24.30    4.80
 -13  -3  -2   15.60    4.80
  13   3   2   20.50    3.60
 -13   3  -2   26.00    4.80
 -13   3  -2   17.70    3.10
  13   3   2   19.20    6.50
  14  -3   2  117.09    6.80
 -14  -3  -2  105.39    7.20
 -14  -3  -2   96.19    6.70
  14  -3   2  109.69    6.60
 -14  -3  -2  114.49    8.60
  14  -3   2  113.69   14.60
 -14   3  -2  112.09    7.20
  14   3   2  104.29    4.70
 -14   3  -2  114.19    5.80
  14   3   2  114.39    8.30
 -14   3  -2  115.79    6.80
  15  -3   2   31.20    3.30
 -15  -3  -2   32.10    3.60
 -15  -3  -2   30.00    4.00
  15  -3   2   29.10    3.60
 -15   3  -2   28.40    2.60
 -15   3  -2   40.40    4.30
 -15   3  -2   26.80    3.60
  15   3   2   32.20    3.80
  16  -3   2  141.79    7.30
 -16  -3  -2  142.39    8.20
  16  -3   2  143.29    7.10
  16  -3   2  145.49    6.80
 -16   3  -2  149.59    7.20
  16   3   2  148.19    9.10
  16   3   2  137.99    6.90
 -16   3  -2  140.69    8.20
  17  -3   2   77.39    4.50
 -17  -3  -2   78.59    6.10
 -17  -3  -2   74.39    5.30
  17  -3   2   75.89    4.30
  17   3   2   64.29    4.70
 -17   3  -2   73.69    4.60
  17   3   2   86.49    5.70
  17   3   2   68.99    4.90
 -17  -4   2   48.40    4.40
 -17  -4   2   44.40    4.00
  17  -4  -2   46.00    3.20
  17  -4  -2   40.50    2.80
  17   4  -2   45.60    3.90
 -17   4   2   50.39    4.80
  17   4  -2   49.00    3.20
  16  -4  -2  162.48    7.20
 -16  -4   2  160.28    8.80
  16  -4  -2  188.08    9.40
  16  -4  -2  164.18    7.90
  16   4  -2  153.88    7.20
 -16   4   2  168.78    7.80
  16   4  -2  168.98    8.90
 -16   4   2  169.48    6.30
  15  -4  -2   54.99    4.30
  15  -4  -2   55.19    4.40
  15  -4  -2   54.29    4.90
 -15  -4   2   58.99    6.00
 -15   4   2   50.09    4.50
  15   4  -2   48.70    4.50
  15   4  -2   40.90    5.70
  14  -4  -2   10.10    2.40
  14  -4  -2   11.30    2.50
 -14  -4   2   14.40    3.30
  14  -4  -2   12.60    3.20
 -14  -4   2   11.10    3.50
  14   4  -2   12.60    3.00
 -14   4   2   11.30    2.50
  14   4  -2   15.00    3.70
 -13  -4   2  322.27   15.20
 -13  -4   2  301.37   15.80
  13  -4  -2  306.17   14.60
  13  -4  -2  299.97   13.00
  13  -4  -2  299.57   14.20
 -13   4   2  324.37   13.40
  13   4  -2  281.57   15.00
  13   4  -2  322.27   18.70
 -12  -4   2  253.67   14.00
  12  -4  -2  247.68   11.60
  12  -4  -2  216.48    8.50
  12  -4  -2  225.38   21.80
  12  -4  -2  245.18    9.70
  12  -4  -2  228.88    8.30
  12  -4  -2  241.88   12.50
 -12  -4   2  256.07   13.30
  12   4  -2  236.18    9.20
  12   4  -2  244.78   12.60
  12   4  -2  257.67   14.10
 -12   4   2  227.68   20.20
 -12   4   2  249.68    9.50
  11  -4  -2   49.20    9.20
  11  -4  -2   50.29    3.70
  11  -4  -2   46.10    4.90
  11  -4  -2   46.00    7.70
 -11  -4   2   44.60    4.50
 -11  -4   2   45.10    6.30
  11  -4  -2   39.70    3.30
 -11  -4   2   56.69    6.90
  11  -4  -2   51.39    3.00
 -11   4   2   52.29    3.50
  11   4  -2   57.39    6.30
  11   4  -2   43.20    4.00
  11   4  -2   61.49    6.60
  11   4  -2   44.80    7.20
 -11   4   2   40.40    7.40
  10  -4  -2   18.00    6.20
 -10  -4   2   10.50    3.50
  10  -4  -2   18.40    2.30
 -10  -4   2   15.20    3.90
 -10  -4   2   27.00    3.70
  10  -4  -2   18.40    1.80
  10  -4  -2   16.50    4.10
  10   4  -2   20.70    5.30
 -10   4   2   21.80    2.00
  10   4  -2   17.10    2.90
 -10   4   2   23.00    4.60
  10   4  -2   27.00    5.00
  -9  -4   2  185.28   12.00
   9  -4  -2  209.98    7.10
   9  -4  -2  192.98   14.80
   9  -4  -2  206.08   16.80
   9  -4  -2  204.08    8.00
  -9  -4   2  195.78   11.50
  -9  -4   2  198.08    9.00
  -9  -4   2  213.48   19.20
   9   4  -2  211.48    9.20
   9   4  -2  217.78   14.70
  -9   4   2  202.08   12.20
   9   4  -2  188.38   12.10
  -9   4   2  203.68    6.60
   8  -4  -2   74.29    8.60
  -8  -4   2   78.89    5.70
   8  -4  -2   91.49    4.60
   8  -4  -2   85.59    4.00
  -8  -4   2   91.99    7.40
   8  -4  -2   86.49    7.70
  -8  -4   2   75.89   12.00
  -8  -4   2   79.19    7.20
   8   4  -2   86.59    7.70
   8   4  -2  100.09    9.40
  -8   4   2   82.79    3.50
   8   4  -2   84.69    5.30
  -8   4   2   91.89    7.90
   7  -4  -2  379.26   19.50
  -7  -4   2  431.66   24.50
   7  -4  -2  448.06   18.50
  -7  -4   2  424.36   17.40
  -7  -4   2  411.26   18.30
   7   4  -2  401.16   14.40
   7   4  -2  454.15   21.40
  -7   4   2  432.76   20.00
   6  -4  -2  669.23   26.70
   6  -4  -2  756.92   25.80
  -6  -4   2  750.62   33.30
   6   4  -2  751.22   29.50
  -6   4   2  781.72   30.50
   5  -4  -2 1032.70   35.10
   5  -4  -2 1201.88   35.50
  -5  -4   2 1195.98   43.40
   5   4  -2 1233.78   39.90
  -5   4   2 1107.99   32.40
  -5   4   2 1133.99   42.20
  -4  -4   2  287.97   17.20
   4  -4  -2  272.37   12.00
   4   4  -2  274.27   14.60
  -4   4   2  276.67   11.70
  -4   4   2  273.87   17.80
   3  -4  -2  516.85   18.30
  -3  -4   2  528.85   24.00
  -3   4   2  552.74   21.40
   3   4  -2  534.05   21.60
  -3   4   2  533.65   26.90
  -3   4   2  525.65   17.80
   2  -4  -2  695.03   22.00
  -2  -4   2  678.33   27.70
  -2   4   2  690.83   23.50
   2   4  -2  719.53   25.40
  -2   4   2  620.24   31.10
   1  -4  -2 3648.33   93.39
  -1  -4   2 3843.72  101.89
  -1   4   2 3425.56  107.89
   1   4  -2 3613.14   97.49
  -1   4   2 3633.84   96.19
   0  -4  -2 2032.30   66.09
   0  -4   2 2349.56   67.19
   0   4   2 2290.77   63.19
   0   4  -2 2299.47   73.09
   0   4  -2 2295.97   63.69
   1  -4   2  671.63   26.40
  -1  -4  -2  710.83   20.10
   1  -4   2  599.84   18.40
   1   4   2  696.23   24.30
  -1   4  -2  663.43   23.80
  -1   4  -2  665.43   30.40
  -2  -4  -2  340.27   15.10
  -2  -4  -2  322.67   10.70
  -2   4  -2  310.97   12.60
  -2   4  -2  315.17   14.20
   2   4   2  336.67   15.60
  -2   4  -2  327.07   19.30
   3  -4   2  435.76   13.10
  -3  -4  -2  487.05   19.00
   3  -4   2  426.66   17.60
  -3  -4  -2  442.96   13.00
   3   4   2  397.56   16.60
  -3   4  -2  479.75   23.30
  -3   4  -2  469.85   17.70
   4  -4   2 1272.57   38.90
  -4  -4  -2 1316.17   40.10
   4  -4   2 1209.08   33.80
  -4   4  -2 1295.47   44.40
  -4   4  -2 1263.77   37.50
   4   4   2 1174.68   39.20
   5  -4   2  496.25   16.60
   5  -4   2  502.65   19.40
  -5  -4  -2  515.85   20.50
  -5   4  -2  502.95   22.60
  -5   4  -2  499.55   17.60
   5   4   2  463.25   21.10
   6  -4   2 1758.82   53.39
   6  -4   2 1843.52   51.09
  -6  -4  -2 1924.91   54.99
   6   4   2 1738.63   57.49
   7  -4   2  626.24   23.00
  -7  -4  -2  585.64   21.70
   7  -4   2  667.33   23.20
   7   4   2  592.04   18.70
  -7   4  -2  617.14   24.20
  -7   4  -2  571.94   16.70
   8  -4   2   27.50    4.50
  -8  -4  -2   30.20    5.00
   8  -4   2   23.30    4.40
  -8  -4  -2   34.10    3.70
  -8   4  -2   25.00    4.40
   8   4   2   27.90    5.80
   8   4   2   22.40    3.10
  -8   4  -2   26.20    2.00
   8   4   2   26.00    6.00
  -9  -4  -2  323.27   15.10
   9  -4   2  382.36   17.70
   9  -4   2  367.96   19.40
  -9  -4  -2  342.27   12.70
  -9  -4  -2  358.16   15.60
  -9  -4  -2  372.46   16.40
   9   4   2  360.66   13.10
  -9   4  -2  343.77   11.30
   9   4   2  352.36   17.80
  -9   4  -2  365.96   10.50
   9   4   2  382.56   20.80
   9   4   2  360.56   22.80
  -9   4  -2  320.57   17.20
  10  -4   2  538.45   16.10
  10  -4   2  525.45   25.90
 -10  -4  -2  536.95   21.70
 -10  -4  -2  543.55   25.40
  10  -4   2  523.45   26.10
 -10  -4  -2  523.55   20.10
  10   4   2  541.15   33.10
 -10   4  -2  529.85   25.00
  10   4   2  543.75   17.90
  10   4   2  533.15   22.60
 -10   4  -2  543.25   15.30
  10   4   2  538.05   27.80
 -10   4  -2  524.85   16.30
  11  -4   2    9.70    4.10
 -11  -4  -2   11.30    3.60
  11  -4   2    6.00    1.50
 -11  -4  -2    9.60    3.50
  11  -4   2    9.10    4.60
  11  -4   2    8.60    1.80
 -11  -4  -2   12.50    3.30
 -11   4  -2   12.20    2.30
  11   4   2   14.30    6.30
 -11   4  -2    9.10    1.70
  11   4   2   15.00    4.00
  11   4   2   12.80    2.60
 -11   4  -2    7.30    4.30
  11   4   2   14.60    4.70
 -12  -4  -2   18.10    4.10
 -12  -4  -2   13.70    3.40
  12  -4   2   14.60    6.90
 -12  -4  -2   17.20    3.40
  12  -4   2   16.40    8.40
  12  -4   2   22.40    2.90
 -12   4  -2   20.20    3.00
  12   4   2   21.70    5.80
 -12   4  -2   18.40    2.90
  12   4   2   17.40    3.80
 -12   4  -2   10.40    6.70
  12   4   2   24.90    3.10
  12   4   2   25.90    7.30
 -13  -4  -2  329.57   13.30
 -13  -4  -2  320.57   13.30
 -13  -4  -2  336.87   15.90
  13  -4   2  272.07   22.20
  13  -4   2  339.07   12.20
 -13   4  -2  331.07   12.10
  13   4   2  334.87   15.80
  13   4   2  331.27   11.80
 -13   4  -2  332.47   12.80
 -14  -4  -2   42.70    5.40
 -14  -4  -2   41.40    4.10
  14  -4   2   45.10    4.40
 -14  -4  -2   41.80    5.50
  14  -4   2   46.60    4.30
  14  -4   2   44.10    4.10
 -14   4  -2   48.20    4.40
  14   4   2   41.70    4.60
  14   4   2   37.90    2.90
 -14   4  -2   49.99    4.70
  14   4   2   51.49    5.60
 -15  -4  -2    5.10    3.30
  15  -4   2    6.10    1.70
  15  -4   2    6.10    1.60
  15  -4   2    4.40    1.60
 -15   4  -2    5.10    1.70
  15   4   2    7.70    2.60
  15   4   2    4.70    2.80
 -15   4  -2   -2.00    3.60
  16  -4   2   12.80    2.00
  16  -4   2   14.90    3.80
 -16  -4  -2   10.20    2.60
  16  -4   2   10.20    2.00
 -16  -4  -2    7.70    2.50
  16   4   2    9.40    2.40
 -16   4  -2   10.60    2.10
  16   4   2   13.20    3.00
 -16  -5   2   18.00    2.70
  16  -5  -2   16.80    2.30
  16  -5  -2   21.20    2.90
 -16  -5   2   13.20    2.80
 -16   5   2   17.80    2.60
  16   5  -2   12.80    2.10
 -16   5   2   15.60    2.00
  16   5  -2   18.10    2.80
 -15  -5   2    5.90    2.40
  15  -5  -2    3.50    1.60
  15  -5  -2    4.70    1.70
 -15  -5   2    4.20    1.90
  15  -5  -2    4.00    1.20
 -15   5   2    5.10    1.70
  15   5  -2    3.70    1.70
  15   5  -2    4.40    1.90
  14  -5  -2   75.19    5.60
  14  -5  -2   65.39    5.20
 -14  -5   2   65.69    6.50
  14  -5  -2   68.69    4.50
  14   5  -2   69.59    5.40
 -14   5   2   69.79    5.00
  14   5  -2   69.29    6.30
 -13  -5   2    9.50    3.50
  13  -5  -2   17.70    2.70
 -13  -5   2   16.30    3.50
  13  -5  -2   17.60    3.40
  13  -5  -2   18.50    3.50
 -13   5   2   17.10    2.60
  13   5  -2   15.50    3.90
  13   5  -2   13.50    3.20
 -12  -5   2  563.34   30.90
  12  -5  -2  549.35   16.70
  12  -5  -2  512.65   24.70
 -12  -5   2  610.54   25.00
  12  -5  -2  577.14   23.10
  12  -5  -2  531.75   15.80
  12   5  -2  554.94   18.40
  12   5  -2  497.25   25.90
  12   5  -2  564.74   23.70
  12   5  -2  589.44   24.00
 -11  -5   2  280.17   15.40
  11  -5  -2  291.07   20.80
  11  -5  -2  275.57    9.70
  11  -5  -2  268.27   13.10
  11  -5  -2  286.57   12.90
  11  -5  -2  258.47    8.40
  11  -5  -2  278.57   10.00
 -11  -5   2  282.97   14.20
  11   5  -2  275.57   13.90
 -11   5   2  270.97    9.10
  11   5  -2  240.38   17.90
  11   5  -2  271.97   10.80
  11   5  -2  270.77   15.10
 -11   5   2  251.37   17.40
 -10  -5   2  319.87   15.70
  10  -5  -2  340.07   14.20
  10  -5  -2  324.17   11.30
  10  -5  -2  324.17   19.40
 -10  -5   2  328.67   16.80
  10  -5  -2  324.97   10.30
  10  -5  -2  324.37    9.90
  10  -5  -2  327.77   15.00
  10   5  -2  333.17   15.60
  10   5  -2  309.37   19.00
  10   5  -2  329.07   17.10
 -10   5   2  322.57    9.80
 -10   5   2  281.97   16.50
  10   5  -2  330.17   12.60
  -9  -5   2   15.00    4.50
   9  -5  -2   24.80    2.10
   9  -5  -2   21.20    2.50
   9  -5  -2   24.40    4.50
   9  -5  -2   16.70    4.60
   9   5  -2   24.60    4.80
   9   5  -2   18.10    5.00
  -9   5   2   31.20    5.80
   9   5  -2   13.30    4.80
  -9   5   2   24.80    1.90
   9   5  -2   13.80    4.40
   8  -5  -2   76.69    4.50
   8  -5  -2   64.99    7.30
   8  -5  -2   70.79    3.80
   8  -5  -2   71.19    6.60
  -8  -5   2   79.49    7.30
  -8  -5   2   70.99    7.40
   8   5  -2   72.89    9.00
  -8   5   2   69.49    3.40
  -8   5   2   74.99    8.00
   8   5  -2   66.99    6.60
   8   5  -2   63.19    8.10
   8   5  -2   75.09    5.20
  -7  -5   2  119.99    9.40
   7  -5  -2  126.19    5.80
  -7  -5   2  129.09    8.70
  -7  -5   2  121.89   14.50
   7  -5  -2  130.59    9.80
   7  -5  -2  127.19    5.80
   7  -5  -2  121.49    8.70
   7   5  -2  131.99    7.10
   7   5  -2  133.89   11.80
   7   5  -2  111.39    8.30
   7   5  -2  110.99    9.20
  -7   5   2  119.89   10.90
   6  -5  -2  161.48    7.00
   6  -5  -2  181.98   11.00
  -6  -5   2  165.98   15.70
  -6  -5   2  160.68    9.60
  -6   5   2  192.68   14.60
   6   5  -2  193.98   13.90
  -6   5   2  164.38    7.80
   6   5  -2  182.98   15.00
   5  -5  -2   25.20    3.90
  -5  -5   2   21.70    6.20
  -5  -5   2   16.70    3.80
  -5   5   2   23.40    3.30
   5   5  -2   24.50    3.50
   5   5  -2   26.40    6.10
  -5   5   2   22.40    5.70
  -4  -5   2  638.84   30.10
   4  -5  -2  632.64   23.00
  -4   5   2  650.43   32.50
  -4   5   2  645.54   23.00
   4   5  -2  643.74   27.30
  -3  -5   2 2972.30   89.49
   3  -5  -2 2868.11   79.49
  -3   5   2 2877.81   80.89
  -3   5   2 3004.80   95.79
   3   5  -2 3031.30   94.19
   2  -5  -2 2104.29   60.99
  -2  -5   2 2309.27   70.79
  -2   5   2 2327.37   79.19
  -2   5   2 2216.58   64.09
   2   5  -2 2236.88   66.49
  -1  -5   2  550.14   25.10
   1  -5  -2  471.15   17.70
  -1   5   2  503.45   30.10
   1   5  -2  524.25   22.10
   1   5  -2  492.25   28.90
  -1   5   2  513.45   20.90
   0  -5  -2 3141.99   82.69
   0  -5   2 3153.98   92.09
   0   5   2 3136.49   87.79
   0   5  -2 3187.98  100.69
   0   5  -2 3201.58   88.39
  -1  -5  -2 3659.13   95.19
   1  -5   2 3677.03  100.19
  -1   5  -2 3732.03  113.49
  -1   5  -2 3857.81  101.89
   1   5   2 3657.03  101.99
   2  -5   2  291.17   14.50
  -2  -5  -2  309.97   12.10
  -2   5  -2  318.57   15.50
  -2   5  -2  291.37   20.30
  -2   5  -2  313.77   13.60
   2   5   2  332.57   16.80
   3  -5   2   80.09    7.00
  -3  -5  -2   79.29    4.30
  -3   5  -2   78.09    6.90
   3   5   2   92.09    9.00
  -3   5  -2   79.19    9.70
   4  -5   2    7.90    3.60
   4   5   2    9.30    3.50
  -4   5  -2    4.20    3.00
  -4   5  -2    3.80    1.60
  -5  -5  -2   25.00    3.20
   5  -5   2   27.00    4.30
  -5  -5  -2   23.30    4.10
   5   5   2   24.80    5.40
  -5   5  -2   31.70    3.80
  -5   5  -2   30.30    5.80
  -5   5  -2   20.60    3.10
  -6  -5  -2  326.27   12.70
   6  -5   2  314.67   15.20
  -6  -5  -2  317.87   14.60
   6   5   2  323.67   18.90
  -6   5  -2  332.07   18.70
  -6   5  -2  302.57   12.70
  -7  -5  -2  723.83   25.30
  -7  -5  -2  666.43   21.10
  -7  -5  -2  656.63   23.20
   7  -5   2  718.23   26.40
   7   5   2  671.63   21.50
   7   5   2  720.03   31.40
  -7   5  -2  679.13   19.10
  -7   5  -2  621.44   27.30
  -8  -5  -2   42.70    5.90
   8  -5   2   49.00    6.10
  -8  -5  -2   32.20    3.80
  -8  -5  -2   32.90    5.10
  -8   5  -2   43.30    2.70
  -8   5  -2   41.70    5.90
   8   5   2   42.00    4.10
   8   5   2   38.90    7.20
   9  -5   2  439.36   20.40
   9  -5   2  415.56   13.40
  -9  -5  -2  392.96   16.70
  -9  -5  -2  414.66   14.30
  -9  -5  -2  410.36   18.50
   9   5   2  378.16   19.80
  -9   5  -2  377.96   19.70
  -9   5  -2  419.56   11.90
   9   5   2  422.26   23.30
  -9   5  -2  397.96   12.60
   9   5   2  427.66   15.20
 -10  -5  -2  538.25   19.90
  10  -5   2  543.55   24.70
 -10  -5  -2  552.94   22.30
  10  -5   2  531.45   16.10
 -10   5  -2  500.95   24.60
  10   5   2  521.55   26.90
  10   5   2  512.15   23.00
 -10   5  -2  506.65   16.00
  10   5   2  531.35   18.10
 -10   5  -2  519.75   14.80
  11  -5   2   83.19    4.40
 -11  -5  -2   84.59    6.70
  11  -5   2   84.99    4.50
  11  -5   2   74.79   10.10
 -11  -5  -2   93.29    8.40
  11  -5   2   93.49    6.50
 -11   5  -2   64.89    9.90
  11   5   2   75.59   10.40
 -11   5  -2   78.89    4.80
 -11   5  -2   83.79    4.20
  11   5   2   84.79    5.70
  11   5   2   80.59    8.80
  12  -5   2  185.28    7.00
 -12  -5  -2  193.88   11.70
  12  -5   2  196.38   10.00
  12  -5   2  190.38    7.60
  12   5   2  180.68    8.40
 -12   5  -2  184.28    7.50
 -12   5  -2  176.68    8.30
  12   5   2  187.88   10.70
  12   5   2  181.28   11.40
  13  -5   2  319.67   13.00
  13  -5   2  316.57   13.00
 -13  -5  -2  317.77   12.80
 -13  -5  -2  343.27   15.50
  13  -5   2  321.17   11.50
 -13   5  -2  317.97   12.40
 -13   5  -2  327.17   11.50
  13   5   2  315.27   11.30
  13   5   2  324.97   15.60
  13   5   2  318.07   14.10
  14  -5   2   12.80    2.40
 -14  -5  -2   18.40    2.60
  14  -5   2   18.60    2.80
 -14  -5  -2   20.70    4.10
  14  -5   2   21.20    3.00
 -14  -5  -2   13.60    3.20
  14   5   2   18.40    2.30
  14   5   2   16.30    3.90
  14   5   2   17.90    3.40
 -14   5  -2   19.60    2.90
  15  -5   2    0.70    1.10
 -15  -5  -2    0.70    1.60
  15  -5   2    3.10    1.40
 -15  -5  -2    1.50    1.50
  15  -5   2    0.80    1.70
 -15   5  -2    1.20    1.30
  15   5   2    3.50    1.50
  15   5   2    7.00    2.90
 -16  -5  -2    2.80    1.80
  16  -5   2    4.10    1.20
  16  -5   2    4.90    1.20
 -16  -5  -2    4.70    1.60
 -16   5  -2    4.30    1.50
  16   5   2    3.00    1.30
 -15  -6   2   52.09    4.70
  15  -6  -2   47.60    4.40
 -15  -6   2   47.40    3.20
  15  -6  -2   46.30    3.10
 -15   6   2   54.89    3.70
  15   6  -2   50.29    4.00
  15   6  -2   55.69    4.80
  14  -6  -2    3.00    1.50
 -14  -6   2    7.40    2.70
  14  -6  -2    4.00    2.30
 -14  -6   2    6.30    2.00
 -14  -6   2    5.30    1.70
  14  -6  -2    5.30    1.50
  14   6  -2    4.10    1.70
  14   6  -2   11.40    4.50
 -14   6   2    7.00    1.80
 -13  -6   2  208.58   11.70
  13  -6  -2  198.38    9.20
  13  -6  -2  204.08    8.00
  13  -6  -2  204.08    7.20
  13  -6  -2  205.88    9.80
 -13  -6   2  208.58   10.90
  13   6  -2  203.48   10.30
  13   6  -2  230.48   14.00
 -13   6   2  211.88    8.30
  12  -6  -2  123.99    5.80
  12  -6  -2  133.69    7.80
  12  -6  -2  132.89    5.10
 -12  -6   2  125.19    8.80
  12  -6  -2  122.69    5.70
 -12  -6   2  130.49    9.80
  12   6  -2  126.39    5.70
 -12   6   2  130.99    5.80
  12   6  -2  102.79   15.80
  12   6  -2  134.49    8.90
  12   6  -2  132.99    9.90
 -11  -6   2  202.88   14.40
  11  -6  -2  219.58    8.40
  11  -6  -2  201.78   10.50
  11  -6  -2  200.38    6.70
  11  -6  -2  208.28    8.00
  11  -6  -2  209.38   12.00
  11   6  -2  199.78   12.60
  11   6  -2  191.08   15.50
  11   6  -2  222.08   15.50
  11   6  -2  207.38    8.80
 -11   6   2  205.48    7.30
 -10  -6   2  137.59   10.50
  10  -6  -2  139.89    5.30
  10  -6  -2  142.79    8.70
  10  -6  -2  148.19    9.00
  10  -6  -2  154.08    6.70
  10  -6  -2  139.59    5.60
  10  -6  -2  130.19   13.10
  10   6  -2  142.19    7.60
  10   6  -2  149.39   11.10
 -10   6   2  146.09    5.30
  10   6  -2  144.79   10.00
 -10   6   2  116.19   11.10
  10   6  -2  154.98   13.90
   9  -6  -2   65.49    5.80
   9  -6  -2   55.69    4.00
   9  -6  -2   58.09    8.40
  -9  -6   2   56.79    7.40
   9  -6  -2   59.39    3.30
   9  -6  -2   62.99    7.10
   9   6  -2   78.99    8.60
   9   6  -2   51.19    7.90
   9   6  -2   65.99    6.90
  -9   6   2   60.99    3.10
   9   6  -2   63.19    5.00
   8  -6  -2  196.78    7.30
   8  -6  -2  199.88    8.30
   8  -6  -2  196.08   10.40
  -8  -6   2  204.58   12.90
   8  -6  -2  199.98   11.50
   8  -6  -2  211.88   14.20
   8   6  -2  244.58   18.30
   8   6  -2  209.38   16.20
  -8   6   2  193.98    6.90
   8   6  -2  199.08   11.90
   8   6  -2  205.98    9.80
  -8   6   2  179.38   13.60
   7  -6  -2   17.00    4.20
  -7  -6   2   24.60    5.30
  -7  -6   2    8.80   10.50
   7  -6  -2   26.60    2.50
   7  -6  -2   27.40    3.90
   7  -6  -2   29.90    2.90
   7   6  -2   31.40    5.50
   7   6  -2   22.60    5.50
  -7   6   2   27.80    2.30
   7   6  -2   34.60    8.00
   7   6  -2   28.30    3.60
  -6  -6   2   24.90    4.50
   6  -6  -2   34.50    3.10
  -6  -6   2   38.50    9.40
   6  -6  -2   39.50    5.60
   6  -6  -2   38.00    4.20
   6  -6  -2   30.60    3.10
  -6  -6   2   34.30    5.70
   6   6  -2   40.60    7.00
   6   6  -2   35.30    5.00
   6   6  -2   55.99    7.50
   6   6  -2   42.30    4.20
  -6   6   2   37.90    3.30
   5  -6  -2  481.55   20.60
   5  -6  -2  489.65   17.30
  -5  -6   2  483.55   19.70
   5  -6  -2  480.75   15.00
  -5  -6   2  417.96   18.00
  -5  -6   2  468.75   27.90
   5  -6  -2  469.15   15.70
  -5   6   2  469.85   28.30
   5   6  -2  446.06   21.10
   5   6  -2  465.45   18.90
  -5   6   2  460.25   18.50
   5   6  -2  496.65   25.30
   5   6  -2  472.65   16.80
   4  -6  -2  128.39    7.60
  -4  -6   2  114.89   13.50
   4  -6  -2  126.89    5.90
   4  -6  -2  118.29    7.00
   4  -6  -2  143.69    9.50
  -4  -6   2  135.69    9.00
  -4   6   2  114.39    7.40
   4   6  -2  126.29   11.60
   4   6  -2  122.19    8.40
   4   6  -2  123.19    7.10
  -4   6   2  136.99   15.00
   3  -6  -2   24.50    3.60
  -3  -6   2   37.10    8.40
   3  -6  -2   26.30    4.30
  -3  -6   2   35.00    4.30
   3  -6  -2   33.00    3.00
   3   6  -2   33.10    3.80
   3   6  -2   29.80    4.50
  -3   6   2   25.40    4.70
   3   6  -2   39.30    8.10
   3   6  -2   20.40    7.40
  -3   6   2   39.20    7.90
  -2  -6   2   36.50    4.70
  -2  -6   2   36.70    8.90
  -2  -6   2   29.90    4.60
   2  -6  -2   22.20    2.40
   2  -6  -2   29.10    3.90
   2  -6  -2   25.00    3.00
   2   6  -2   28.10    4.40
  -2   6   2   33.10    9.30
   2   6  -2   24.50    8.10
   2   6  -2   27.30    3.30
   2   6  -2   30.50    5.50
  -2   6   2   32.30    6.00
   1  -6  -2 1038.40   31.70
  -1  -6   2 1047.80   32.70
   1  -6  -2 1032.40   30.60
  -1  -6   2 1019.00   34.50
   1  -6  -2 1064.69   30.70
   1  -6  -2 1022.70   32.80
  -1   6   2 1018.30   50.09
   1   6  -2 1078.09   38.70
   1   6  -2  954.40   30.10
   1   6  -2 1103.29   36.90
  -1   6   2 1038.20   37.00
   1   6  -2 1048.30   49.30
   0  -6  -2 1468.55   42.20
   0  -6  -2 1435.66   40.90
   0  -6   2 1441.66   45.20
   0  -6  -2 1406.96   39.50
   0  -6   2 1434.36   41.90
   0   6   2 1453.35   47.90
   0   6  -2 1493.05   48.50
   0   6  -2 1416.76   59.29
   0   6   2 1354.16   61.69
  -1  -6  -2  845.62   26.10
  -1  -6  -2  800.02   25.80
  -1  -6  -2  798.42   24.40
   1  -6   2  821.72   29.60
   1  -6   2  816.22   26.10
  -1  -6  -2  778.22   25.70
  -1   6  -2  801.82   40.60
   1   6   2  818.62   32.20
  -1   6  -2  787.92   30.00
  -1   6  -2  839.42   31.80
  -2  -6  -2    7.40    2.70
  -2  -6  -2   10.20    2.70
  -2  -6  -2   13.50    2.40
   2  -6   2    7.50    2.20
   2  -6   2   10.30    3.20
  -2  -6  -2   12.60    2.60
  -2   6  -2    6.80    4.10
  -2   6  -2    7.70    2.70
   2   6   2   11.40    4.20
  -2   6  -2    8.40    2.50
  -2   6  -2    9.00    3.30
  -3  -6  -2  197.28   12.90
   3  -6   2  207.78    9.30
   3  -6   2  209.48   13.40
  -3  -6  -2  207.88    9.40
   3  -6   2  229.28   12.80
  -3   6  -2  215.28    9.70
   3   6   2  230.18   15.60
  -3   6  -2  248.98   19.30
   3   6   2  195.48   10.80
   3   6   2  202.98    9.40
  -3   6  -2  221.38   13.20
  -4  -6  -2   13.30    3.20
   4  -6   2   10.40    2.30
   4  -6   2   12.90    3.50
  -4  -6  -2    8.70    2.10
  -4  -6  -2   11.90    3.80
   4  -6   2    9.40    2.00
  -4   6  -2   11.40    3.10
  -4   6  -2    9.80    2.20
   4   6   2    7.90    4.50
  -4   6  -2    8.40    3.50
   5  -6   2   30.00    6.60
  -5  -6  -2   31.40    4.70
  -5  -6  -2   48.60    5.40
  -5  -6  -2   40.70    4.00
  -5   6  -2   33.70    4.60
  -5   6  -2   42.90    7.70
   5   6   2   33.70    3.90
  -5   6  -2   33.70    3.40
   5   6   2   47.50    7.70
   5   6   2   43.50    5.10
   6  -6   2   37.70    5.30
  -6  -6  -2   37.70    4.10
  -6  -6  -2   37.10    5.40
   6  -6   2   44.30    3.30
  -6  -6  -2   33.40    5.10
  -6   6  -2   36.20    4.00
  -6   6  -2   37.60    3.20
   6   6   2   45.60    7.70
   6   6   2   45.50    5.40
  -6   6  -2   38.80    7.20
   6   6   2   37.20    4.20
  -7  -6  -2   82.69    8.50
  -7  -6  -2   79.89    8.30
   7  -6   2   78.29    8.00
  -7  -6  -2   73.69    5.30
   7  -6   2   69.09    3.80
  -7   6  -2   81.99    9.20
   8  -6   2  121.19   10.30
   8  -6   2  126.29    6.00
  -8  -6  -2  113.09    9.60
  -8  -6  -2  128.79    9.80
  -8   6  -2  133.49   11.10
  -8   6  -2  124.59    5.10
   8   6   2  118.19    9.10
   8   6   2  126.69    7.40
   8   6   2  117.79   12.30
   9  -6   2   28.10    6.40
  -9  -6  -2   23.80    4.70
  -9  -6  -2   23.50    4.90
   9  -6   2   27.10    2.80
   9   6   2   33.10    4.00
   9   6   2   26.10    4.90
   9   6   2   22.00    6.30
  -9   6  -2   33.80    6.40
  -9   6  -2   26.50    2.10
  10  -6   2   58.69   10.00
  10  -6   2   70.09    4.20
 -10  -6  -2   70.59    7.40
 -10  -6  -2   75.59    7.70
  10   6   2   56.79    9.20
 -10   6  -2   62.09    3.30
  10   6   2   63.99    5.20
  10   6   2   65.59    6.90
 -11  -6  -2    9.60    3.00
 -11  -6  -2   15.20    3.70
  11  -6   2   15.90    2.20
  11  -6   2   13.30    2.00
  11  -6   2   10.30    2.50
  11   6   2   14.40    2.70
 -11   6  -2   13.80    2.10
  11   6   2    7.20    4.90
  11   6   2    7.70    4.20
  11   6   2    9.10    3.10
 -12  -6  -2  229.88   12.30
  12  -6   2  213.28    7.90
  12  -6   2  221.38    8.30
 -12  -6  -2  235.28   12.40
 -12  -6  -2  229.58   10.60
  12  -6   2  221.78   10.30
  12   6   2  220.98    9.00
 -12   6  -2  218.28    8.10
  12   6   2  188.18   15.40
  12   6   2  222.78   11.60
  12   6   2  218.98   12.60
  13  -6   2   28.50    2.70
  13  -6   2   27.10    3.40
 -13  -6  -2   25.20    3.30
 -13  -6  -2   20.00    3.90
 -13  -6  -2   31.40    4.60
  13   6   2   25.00    4.80
  13   6   2   29.40    3.50
  13   6   2   25.20    3.90
 -13   6  -2   24.20    2.80
 -14  -6  -2   35.60    4.40
 -14  -6  -2   29.90    4.60
  14  -6   2   34.00    2.80
 -14  -6  -2   26.90    3.80
  14  -6   2   32.60    3.30
  14   6   2   32.50    3.60
 -14   6  -2   34.40    3.10
 -15  -6  -2  135.89    8.20
  15  -6   2  159.58    7.00
  15  -6   2  168.38    7.50
 -15  -6  -2  146.79    7.10
 -15   6  -2  154.38    6.30
  15   6   2  155.28    8.60
 -14  -7   2    4.10    2.00
 -14  -7   2    4.40    1.80
 -14  -7   2    4.90    2.00
  14  -7  -2    5.10    1.80
  14   7  -2    6.50    3.00
  14   7  -2    3.50    1.40
 -14   7   2    2.90    1.20
  13  -7  -2  228.38    7.80
  13  -7  -2  234.38    9.90
  13  -7  -2  227.08    7.80
 -13  -7   2  248.08   10.00
 -13  -7   2  234.98   12.60
 -13   7   2  253.47    8.70
  13   7  -2  244.18   10.40
  13   7  -2  252.17   16.70
  12  -7  -2   83.79    4.30
  12  -7  -2   85.79    5.90
 -12  -7   2   86.09    6.20
  12  -7  -2   76.59    4.00
 -12   7   2   84.59    4.30
  12   7  -2   76.69    6.00
  12   7  -2   83.49    7.10
  11  -7  -2   98.99    4.60
 -11  -7   2  100.39    8.50
 -11  -7   2  116.79    7.80
  11  -7  -2  106.69    7.00
  11  -7  -2  104.39    5.20
  11   7  -2   90.29    8.50
  11   7  -2  111.79    8.00
  11   7  -2  106.79    5.30
  11   7  -2   88.09   13.40
 -11   7   2  107.59    4.60
  10  -7  -2  112.59    4.30
  10  -7  -2  119.79    7.80
 -10  -7   2  103.19    7.90
  10  -7  -2  114.99    5.80
 -10  -7   2  114.99    9.60
  10  -7  -2  116.49    4.80
  10   7  -2  108.69   12.00
 -10   7   2  117.29    4.50
  10   7  -2  118.19    8.70
  10   7  -2  112.89    9.20
  10   7  -2  107.39    6.10
  -9  -7   2   52.49    6.80
   9  -7  -2   49.00    3.80
   9  -7  -2   41.10    4.90
  -9   7   2   42.90    2.80
   9   7  -2   42.30    4.20
   9   7  -2   31.70    7.50
   9   7  -2   38.20    8.60
   9   7  -2   47.40    6.10
   8  -7  -2   32.20    2.50
   8  -7  -2   33.50    3.20
  -8  -7   2   32.30    4.70
   8  -7  -2   29.90    4.30
   8  -7  -2   24.30    6.60
  -8  -7   2   38.20    5.70
   8   7  -2   19.70    5.00
   8   7  -2   18.40    4.10
  -8   7   2   22.50    6.10
   8   7  -2   30.70   13.60
   8   7  -2   33.30    3.80
  -8   7   2   34.10    2.30
   7  -7  -2   48.40    3.80
  -7  -7   2   47.70    6.80
  -7  -7   2   47.10    6.00
   7  -7  -2   51.59    3.50
   7  -7  -2   42.80    7.10
   7  -7  -2   42.00    5.10
   7   7  -2   44.50    8.20
  -7   7   2   49.70    3.20
  -7   7   2   51.69    8.60
   7   7  -2   52.59    6.30
   7   7  -2   51.39    6.20
   7   7  -2   49.10    4.70
   6  -7  -2   57.39    8.00
   6  -7  -2   75.59    4.80
   6  -7  -2   75.79    6.30
   6  -7  -2   67.39    4.30
  -6  -7   2   75.29    7.30
  -6   7   2   66.99   10.30
   6   7  -2   71.29    9.70
   6   7  -2   65.39    6.80
   6   7  -2   73.99   11.40
   6   7  -2   67.79    5.50
  -6   7   2   67.09    4.20
   6   7  -2   40.90   13.00
  -5  -7   2  120.69    9.30
   5  -7  -2  113.79   10.20
  -5  -7   2  130.69   12.10
   5  -7  -2  122.49    6.00
   5  -7  -2  118.79    7.80
   5  -7  -2  124.59    6.20
  -5   7   2  111.19   13.80
   5   7  -2  126.19    9.00
   5   7  -2  122.19   12.70
  -5   7   2  119.09    6.30
   5   7  -2  126.09    7.30
   5   7  -2  121.89    9.90
   5   7  -2   94.89   17.40
  -5   7   2  109.19    8.50
   4  -7  -2   65.49    4.90
   4  -7  -2   73.19    4.60
   4  -7  -2   75.69    8.00
  -4  -7   2   68.99    7.00
   4  -7  -2   72.09    5.70
   4  -7  -2   69.69    5.30
  -4   7   2   74.49    7.80
   4   7  -2   54.19   13.60
  -4   7   2   66.19    5.00
   4   7  -2   63.79    5.30
   4   7  -2   72.29    6.70
   4   7  -2   71.39    9.70
  -4   7   2   75.69   12.10
   3  -7  -2   26.60    2.80
   3  -7  -2   25.90    3.50
   3  -7  -2   31.80    3.70
   3  -7  -2   27.00    4.10
   3  -7  -2   19.10    4.10
  -3  -7   2   26.50    4.60
   3  -7  -2   23.90    2.60
  -3   7   2   22.60    3.60
  -3   7   2   16.30    6.40
   3   7  -2   21.40    5.60
   3   7  -2   27.10    3.40
   3   7  -2   15.70    3.40
   3   7  -2   33.20   11.00
  -3   7   2   20.30    4.80
   2  -7  -2   88.79    5.40
   2  -7  -2   89.49    6.40
   2  -7  -2   92.19    6.20
  -2  -7   2   87.49    6.40
   2  -7  -2   89.69    8.20
   2  -7  -2   84.49    4.90
  -2  -7   2   95.69    7.30
  -2  -7   2   87.99    7.10
   2   7  -2   92.19    7.10
  -2   7   2   86.99    5.80
   2   7  -2   94.69    6.00
   2   7  -2   96.39   20.30
  -2   7   2   93.29    9.10
  -2   7   2   94.39   14.60
  -2   7   2   81.79    6.80
   2   7  -2   84.09    9.50
   1  -7  -2  109.29    6.50
  -1  -7   2  109.19    7.70
  -1  -7   2  102.49    6.90
   1  -7  -2  111.69    7.00
   1  -7  -2  103.59    8.20
   1  -7  -2  115.99    5.50
   1  -7  -2  114.99    7.50
  -1  -7   2  115.49    8.40
  -1   7   2  108.99    7.50
  -1   7   2  106.29    6.40
   1   7  -2  115.29   11.00
   1   7  -2  105.49    7.70
  -1   7   2   91.49   14.80
   1   7  -2   95.89   18.40
  -1   7   2  102.89   10.10
   1   7  -2  105.09    6.30
   0  -7  -2  162.38    9.20
   0  -7   2  170.38    8.90
   0  -7  -2  181.88   10.00
   0  -7  -2  176.58    9.20
   0  -7   2  181.08    9.80
   0  -7  -2  166.78   10.10
   0  -7  -2  177.78    9.00
   0  -7   2  169.28   11.10
   0  -7  -2  178.58    7.20
   0   7   2  161.58    8.40
   0   7   2  191.88   21.40
   0   7  -2  140.39   19.10
   0   7   2  181.18   13.90
   0   7  -2  165.28    8.20
   0   7   2  179.98    9.90
   0   7  -2  193.68   14.20
   0   7  -2  175.38    9.70
  -1  -7  -2  104.49    5.10
  -1  -7  -2  110.59    8.50
   1  -7   2  107.29    7.30
   1  -7   2  104.89    8.90
  -1  -7  -2  114.99    7.10
   1  -7   2  113.79    7.20
  -1  -7  -2  105.89    7.10
  -1  -7  -2   99.69    7.40
   1  -7   2   94.39    6.70
   1   7   2  115.29   11.10
   1   7   2  103.49    7.50
  -1   7  -2  102.89    7.10
   1   7   2   98.29   16.60
  -1   7  -2  110.39   14.90
   1   7   2  100.69    6.50
  -1   7  -2  114.79   10.40
  -2  -7  -2  169.48    9.90
  -2  -7  -2  172.38    8.50
   2  -7   2  172.88   12.00
  -2  -7  -2  182.18    9.60
   2  -7   2  164.68    8.90
  -2  -7  -2  166.28    9.40
   2  -7   2  178.68    8.80
  -2  -7  -2  163.58    6.80
  -2   7  -2  168.58    8.90
  -2   7  -2  174.48   12.50
   2   7   2  165.28    9.90
  -2   7  -2  168.68   17.60
   2   7   2  154.58   20.30
   2   7   2  179.18   14.30
   2   7   2  164.58    8.50
   3  -7   2  153.38    8.00
   3  -7   2  158.48    7.90
  -3  -7  -2  145.49    9.40
   3  -7   2  151.18   10.80
   3  -7   2  158.18    8.30
  -3  -7  -2  164.18    9.50
  -3  -7  -2  153.88    8.30
  -3  -7  -2  156.68    9.30
   3   7   2  165.08    8.40
   3   7   2  167.28   14.20
  -3   7  -2  162.08    8.50
   3   7   2  168.28   10.00
  -3   7  -2  167.18   11.80
  -3   7  -2  143.29   16.00
   4  -7   2  375.16   18.90
  -4  -7  -2  348.47   16.90
   4  -7   2  362.96   14.20
  -4  -7  -2  365.26   17.00
   4  -7   2  365.56   13.30
  -4  -7  -2  318.87   16.50
  -4  -7  -2  377.56   16.20
   4   7   2  382.96   23.30
   4   7   2  362.76   14.30
  -4   7  -2  376.46   13.80
   4   7   2  350.66   16.10
  -4   7  -2  398.56   29.50
  -4   7  -2  366.16   18.10
   5  -7   2  317.37   11.40
   5  -7   2  307.07   16.80
  -5  -7  -2  311.87   14.70
  -5  -7  -2  302.87   14.60
  -5  -7  -2  310.17   12.70
   5   7   2  304.67   13.00
  -5   7  -2  295.77   20.80
  -5   7  -2  325.87   15.70
  -5   7  -2  319.37   11.80
   5   7   2  313.87   15.10
   5   7   2  332.07   21.80
  -6  -7  -2   67.99    6.70
   6  -7   2   63.49    7.60
  -6  -7  -2   71.29    7.40
   6  -7   2   66.79    4.00
  -6  -7  -2   69.89    7.00
   6   7   2   82.39    7.70
   6   7   2   73.29   10.00
  -6   7  -2   77.19    4.70
   6   7   2   74.19    5.90
  -6   7  -2   61.99    9.40
  -7  -7  -2  302.47   15.20
   7  -7   2  290.17   10.60
   7  -7   2  269.17   16.20
   7  -7   2  274.17    9.20
  -7  -7  -2  306.17   14.40
  -7  -7  -2  283.77   14.70
   7   7   2  292.37   15.00
  -7   7  -2  285.37    9.70
  -7   7  -2  304.27   18.30
   7   7   2  293.57   12.60
   7   7   2  307.67   21.20
  -8  -7  -2    4.10    2.30
  -8  -7  -2    5.40    3.10
  -8  -7  -2    5.50    2.80
   8  -7   2    7.10    1.80
   8  -7   2    6.20    2.20
   8  -7   2    0.30    3.40
   8   7   2    7.70    2.70
   8   7   2    8.20    2.40
  -8   7  -2    7.10    3.50
  -8   7  -2    3.80    1.10
   8   7   2    4.80    4.00
   9  -7   2  200.98    8.90
  -9  -7  -2  192.08   12.10
   9  -7   2  224.18   12.00
   9   7   2  224.68   19.60
   9   7   2  196.38   16.40
  -9   7  -2  196.18    8.30
  10  -7   2   59.29    5.20
 -10  -7  -2   59.69    5.60
  10  -7   2   55.59    3.70
 -10  -7  -2   59.19    6.60
 -10  -7  -2   47.40    5.90
 -10   7  -2   51.49    2.90
  10   7   2   52.39    4.50
  10   7   2   48.10    5.70
  10   7   2   61.49    9.50
 -11  -7  -2  111.89    8.00
  11  -7   2  110.69    4.80
 -11  -7  -2  106.39    8.20
  11  -7   2  108.29    5.10
  11  -7   2  108.39    6.90
 -11  -7  -2  110.09    7.10
 -11   7  -2  106.59    4.60
  11   7   2  109.39    6.00
  11   7   2  107.49   11.70
  11   7   2  116.89    8.10
  12  -7   2  102.99    4.50
  12  -7   2  101.59    6.20
  12  -7   2  104.89    4.80
 -12  -7  -2  116.39    7.80
 -12  -7  -2  108.79    7.50
 -12  -7  -2  118.29    8.50
 -12   7  -2  108.19    4.90
  12   7   2  114.39    7.40
 -13  -7  -2    5.60    2.20
 -13  -7  -2    8.70    2.20
 -13  -7  -2    3.60    1.70
  13  -7   2    7.40    1.40
  13  -7   2    7.30    1.80
  13   7   2    5.20    1.20
 -13   7  -2    7.50    1.60
  13   7   2    5.30    1.90
 -14  -7  -2    9.90    2.40
 -14  -7  -2   10.40    1.90
  14  -7   2   12.10    1.70
  14  -7   2   14.30    2.50
  14   7   2   11.80    2.60
 -14   7  -2   15.30    2.20
 -13  -8   2   87.49    5.20
  13  -8  -2   97.89    6.70
 -13  -8   2   73.59    5.40
  13   8  -2  105.59    7.40
 -13   8   2   95.89    4.30
 -12  -8   2  274.57   10.70
  12  -8  -2  273.27   10.60
 -12  -8   2  284.97   11.70
  12  -8  -2  265.27    8.60
  12   8  -2  264.27   10.70
 -12   8   2  296.07    9.80
  12   8  -2  232.78   14.50
 -11  -8   2   22.00    4.10
 -11  -8   2   17.60    3.40
  11  -8  -2   19.10    1.70
 -11  -8   2   25.80    3.60
  11  -8  -2   27.40    3.70
  11  -8  -2   20.70    2.20
  11   8  -2   31.80    5.20
 -11   8   2   21.20    1.90
  11   8  -2   18.80    3.30
  10  -8  -2   34.00    3.00
 -10  -8   2   34.00    5.00
  10  -8  -2   34.70    2.20
 -10  -8   2   29.70    3.80
  10  -8  -2   31.10    1.90
  10  -8  -2   30.80    3.90
 -10  -8   2   37.10    4.50
  10   8  -2   38.50    4.70
 -10   8   2   37.70    2.20
  10   8  -2   38.30    2.90
  -9  -8   2   74.89    6.50
   9  -8  -2   81.79    4.70
  -9  -8   2   75.69    7.50
   9  -8  -2   76.59    3.40
  -9  -8   2   66.29    7.70
   9  -8  -2   83.19    6.20
   9  -8  -2   78.89    3.50
   9   8  -2   82.19    7.20
   9   8  -2   76.69    4.80
  -9   8   2   80.29    3.40
   9   8  -2   70.59    9.90
   8  -8  -2   16.00    1.70
   8  -8  -2   11.50    2.90
  -8  -8   2   12.90    3.70
   8  -8  -2    9.50    1.80
  -8  -8   2   12.10    2.80
   8   8  -2    8.00    2.80
   8   8  -2   11.00    2.30
  -8   8   2   12.20    1.60
   8   8  -2   10.30    5.20
  -7  -8   2   89.49    9.50
   7  -8  -2   87.09    7.50
   7  -8  -2   73.39    7.90
   7  -8  -2   79.89    4.70
   7   8  -2   89.19   11.90
   7   8  -2   83.19    7.90
   7   8  -2   77.59    6.50
   7   8  -2   87.39   10.80
  -7   8   2   86.59    4.60
   6  -8  -2  153.68   13.40
   6  -8  -2  142.89    8.70
  -6  -8   2  169.08   11.00
   6  -8  -2  156.68    6.90
   6  -8  -2  162.18    7.50
  -6   8   2  161.08    6.60
   6   8  -2  161.98    8.60
  -6   8   2  134.19   15.20
   6   8  -2  130.59   24.00
   6   8  -2  152.68   14.40
   6   8  -2  178.98   10.70
   5  -8  -2   42.90    8.10
   5  -8  -2   45.80    4.70
   5  -8  -2   45.60    4.00
   5  -8  -2   43.10    3.90
  -5  -8   2   46.50    5.70
  -5  -8   2   44.80    5.40
  -5   8   2   49.50    3.70
   5   8  -2   48.30    5.60
   5   8  -2   40.50   14.00
  -5   8   2   36.60    9.20
   5   8  -2   44.80   10.00
   5   8  -2   42.80    4.40
   4  -8  -2   12.90    5.10
  -4  -8   2    7.90    2.60
   4  -8  -2    9.90    1.90
  -4  -8   2    5.30    2.60
   4  -8  -2    9.40    2.20
   4  -8  -2    7.30    2.30
   4  -8  -2   13.50    2.80
   4   8  -2   20.30    9.20
  -4   8   2    9.10    4.00
   4   8  -2    5.90    2.20
  -4   8   2    3.80    1.80
   4   8  -2   14.50    5.30
  -4   8   2   11.10    5.60
   4   8  -2    3.80    1.80
   3  -8  -2    5.90    1.70
   3  -8  -2    5.40    3.80
   3  -8  -2    3.20    3.00
  -3  -8   2   13.50    3.40
  -3  -8   2    8.30    2.70
   3  -8  -2    7.00    2.50
   3  -8  -2    8.50    2.10
  -3   8   2   19.50    5.00
  -3   8   2    8.70    6.90
   3   8  -2    1.10    6.30
   3   8  -2   10.10    2.60
   3   8  -2   11.30    3.00
   3   8  -2    4.10    3.80
  -3   8   2    7.50    2.20
  -2  -8   2  153.68    8.90
  -2  -8   2  172.98    6.80
  -2  -8   2  167.08    9.90
   2  -8  -2  159.78    8.90
   2  -8  -2  140.99    7.90
   2  -8  -2  152.38   11.90
   2  -8  -2  152.88    7.10
   2  -8  -2  161.68    7.30
   2   8  -2  154.58    9.50
  -2   8   2  165.28    8.70
  -2   8   2  155.18   12.60
   2   8  -2  142.79   19.30
  -2   8   2  156.88   19.00
   2   8  -2  158.08    8.30
   2   8  -2  151.18   13.90
   2   8  -2  149.49   16.40
   1  -8  -2  249.88   11.80
   1  -8  -2  219.58   14.20
  -1  -8   2  260.37   12.40
   1  -8  -2  231.48    9.30
   1  -8  -2  242.08   11.00
  -1  -8   2  238.28    9.00
  -1  -8   2  239.28   13.70
  -1  -8   2  226.48   11.00
   1  -8  -2  231.48    9.90
   1   8  -2  240.38   17.10
  -1   8   2  255.67   11.70
   1   8  -2  227.68   24.00
   1   8  -2  241.18   12.10
  -1   8   2  245.18   10.50
  -1   8   2  267.87   25.50
  -1   8   2  237.08   16.10
   0  -8  -2  456.55   17.90
   0  -8  -2  442.06   14.50
   0  -8   2  457.95   17.40
   0  -8   2  441.06   20.50
   0  -8   2  448.46   16.60
   0  -8  -2  446.16   17.00
   0  -8   2  468.75   18.00
   0  -8  -2  460.65   16.30
   0  -8  -2  448.06   22.80
   0   8   2  443.06   16.20
   0   8   2  445.96   35.30
   0   8  -2  450.95   24.00
   0   8   2  455.45   17.90
   0   8  -2  440.76   17.60
   0   8  -2  414.56   31.40
   0   8   2  461.15   24.30
  -1  -8  -2  249.58   12.50
   1  -8   2  237.68   14.50
  -1  -8  -2  236.78    9.00
  -1  -8  -2  234.78   11.60
   1  -8   2  234.88   11.00
   1  -8   2  213.88   10.10
  -1  -8  -2  235.78   10.90
   1  -8   2  236.68   11.20
   1   8   2  230.88   10.60
  -1   8  -2  246.58   16.40
   1   8   2  252.97   17.60
   1   8   2  203.38   24.30
  -1   8  -2  233.28   11.30
  -1   8  -2  214.38   22.10
   1   8   2  243.08   12.00
   2  -8   2   14.60    4.40
   2  -8   2   26.90    3.50
  -2  -8  -2   19.80    2.80
  -2  -8  -2   22.50    4.60
  -2  -8  -2   21.00    3.60
   2  -8   2   19.90    3.20
  -2  -8  -2   14.80    3.10
  -2  -8  -2   19.90    3.40
   2   8   2    9.50    7.70
   2   8   2   16.20    3.00
  -2   8  -2   23.50    3.60
  -2   8  -2   20.30    5.10
   2   8   2   24.60    4.30
   2   8   2   22.70    6.70
  -2   8  -2   28.60    9.60
   3  -8   2  153.28    8.00
   3  -8   2  152.88    7.60
  -3  -8  -2  141.69    8.90
  -3  -8  -2  140.79    8.80
   3  -8   2  157.38   11.70
  -3  -8  -2  137.09    9.10
   3   8   2  138.69   13.40
   3   8   2  142.49    8.30
   3   8   2  162.78    9.80
   3   8   2  151.98   22.10
  -3   8  -2  152.08    8.10
  -3   8  -2  148.59   16.20
  -3   8  -2  159.48   11.80
   4  -8   2   54.19    5.10
   4  -8   2   48.70    4.00
  -4  -8  -2   47.90    5.60
  -4  -8  -2   51.69    5.50
   4  -8   2   49.90    7.60
  -4  -8  -2   54.19    5.40
   4   8   2   54.29    5.80
  -4   8  -2   63.29    6.90
  -4   8  -2   54.79    4.40
   4   8   2   50.39    4.90
   4   8   2   43.00   12.80
  -4   8  -2   33.00    8.80
   5  -8   2   54.89    4.10
   5  -8   2   56.39    4.90
   5  -8   2   54.99    9.80
  -5  -8  -2   64.19    6.40
  -5  -8  -2   53.79    5.90
   5  -8   2   55.69    3.70
  -5  -8  -2   54.29    5.90
  -5   8  -2   60.19    4.20
   5   8   2   28.80   12.30
   5   8   2   67.59    6.60
  -5   8  -2   58.99    9.70
   5   8   2   56.29    5.10
   5   8   2   32.60   10.70
   6  -8   2    5.70    5.20
   6  -8   2    8.00    1.80
   6  -8   2    9.80    2.40
  -6  -8  -2    8.30    3.00
  -6  -8  -2   10.20    3.10
  -6  -8  -2   12.90    3.60
   6  -8   2    9.20    1.90
   6   8   2    8.10    3.10
   6   8   2    9.40    3.90
  -6   8  -2    9.30    1.70
   6   8   2   -3.00   10.20
  -6   8  -2    0.90    3.80
   6   8   2    8.10    2.40
   7  -8   2  126.99    4.90
   7  -8   2  126.69    6.30
   7  -8   2  115.49    7.70
  -7  -8  -2  128.69    9.20
  -7  -8  -2  143.89    9.10
  -7  -8  -2  146.09    9.90
   7   8   2  148.79    8.20
   7   8   2  159.78   14.30
  -7   8  -2  130.39    5.40
   7   8   2  134.89    9.60
  -8  -8  -2    9.30    2.80
   8  -8   2    7.10    1.80
  -8  -8  -2    7.00    2.60
   8  -8   2    7.90    2.40
  -8  -8  -2   10.60    3.00
   8   8   2   10.60    3.30
  -8   8  -2    8.00    1.30
   8   8   2    9.20    2.30
   8   8   2   15.80    5.30
  -9  -8  -2   49.90    5.40
  -9  -8  -2   50.69    5.70
   9  -8   2   46.60    4.60
   9  -8   2   44.90    3.50
  -9  -8  -2   58.49    5.50
  -9   8  -2   51.29    2.70
   9   8   2   51.79    5.90
   9   8   2   51.89    4.30
  10  -8   2  141.29    7.60
 -10  -8  -2  137.29    7.80
  10  -8   2  141.29    6.00
  10  -8   2  132.59    5.00
 -10  -8  -2  141.79    8.80
 -10  -8  -2  133.69    8.30
 -10   8  -2  134.79    5.00
  10   8   2  131.89    6.50
  10   8   2  139.09    8.60
 -11  -8  -2  265.57   11.70
  11  -8   2  275.37    8.70
 -11  -8  -2  277.27   11.70
  11  -8   2  276.77   10.90
  11  -8   2  276.77    9.00
 -11  -8  -2  264.57   10.90
  11   8   2  282.47    9.60
  11   8   2  293.17   12.30
 -11   8  -2  282.87    8.60
 -12  -8  -2  111.19    5.60
  12  -8   2  106.89    4.10
 -12  -8  -2  102.89    5.60
  12  -8   2  104.19    4.40
 -12  -8  -2  125.79    6.70
 -12  -8  -2  121.39    8.60
  12  -8   2  114.99    6.80
 -12   8  -2  119.59    4.90
  12   8   2  109.39    6.20
 -11  -9   2    7.00    1.80
  11  -9  -2    7.70    1.80
 -11  -9   2    4.80    1.50
 -11  -9   2    8.60    1.90
  11  -9  -2    7.10    1.60
  11   9  -2    4.90    1.40
 -11   9   2    8.00    1.20
  10  -9  -2  143.09    5.80
 -10  -9   2  152.08    7.80
  10  -9  -2  147.99    7.80
 -10  -9   2  156.38    7.60
  10   9  -2  150.68    7.70
   9  -9  -2   29.40    3.20
  -9  -9   2   33.50    5.10
   9  -9  -2   28.50    1.90
  -9  -9   2   33.40    4.90
   9   9  -2   33.70    5.00
  -9   9   2   28.20    1.80
   8  -9  -2  153.78    5.00
  -8  -9   2  136.49    8.20
   8  -9  -2  147.29    6.50
   8  -9  -2  127.09    7.40
   8  -9  -2  140.29    4.70
  -8  -9   2  142.39    8.80
   8   9  -2  140.09    8.60
   8   9  -2  159.48   22.00
  -8   9   2  142.69    5.20
  -7  -9   2   15.50    3.40
  -7  -9   2   16.70    3.80
   7  -9  -2   14.80    2.80
   7  -9  -2   19.70    2.60
   7  -9  -2   19.20    1.80
  -7   9   2   20.00    1.70
   7   9  -2   15.00    5.60
   7   9  -2   24.10    2.80
   7   9  -2   16.50    3.80
   6  -9  -2   84.19    4.30
  -6  -9   2   93.99    7.20
   6  -9  -2   88.99    5.20
  -6  -9   2   83.49    6.70
   6  -9  -2   83.59    5.90
  -6   9   2   83.79    4.00
   6   9  -2   77.09    6.90
   6   9  -2   90.39    5.60
   6   9  -2   82.99   10.80
  -5  -9   2  110.69    8.00
  -5  -9   2  104.39    7.60
   5  -9  -2  103.89    5.80
   5  -9  -2  104.29    5.30
   5   9  -2  114.19    8.10
   5   9  -2  106.79    6.40
  -5   9   2  106.09    5.10
   5   9  -2   96.09   11.50
  -4  -9   2    7.80    2.40
   4  -9  -2    6.90    2.00
   4  -9  -2    7.10    1.80
  -4  -9   2    9.00    2.80
   4   9  -2   10.20    2.90
   4   9  -2    7.90    2.00
  -4   9   2    6.10    1.40
   4   9  -2    8.50    4.90
   3  -9  -2  160.38    8.90
   3  -9  -2  158.18    9.80
  -3  -9   2  119.49    8.00
   3  -9  -2  128.49    6.30
  -3   9   2  100.39   10.60
   3   9  -2   94.79   16.10
  -3   9   2  140.59    7.00
   2  -9  -2  208.78    9.40
  -2  -9   2  194.48   10.80
   2  -9  -2  196.48    9.70
  -2  -9   2  201.58   10.20
  -2  -9   2  188.58    7.30
   2  -9  -2  183.78   11.50
  -2   9   2  215.88   18.10
   2   9  -2  186.78   10.50
   2   9  -2  179.48   15.20
   1  -9  -2  210.28   10.50
  -1  -9   2  199.48   10.50
  -1  -9   2  191.28   12.70
   1  -9  -2  200.68    8.50
  -1  -9   2  207.58   10.20
   1  -9  -2  198.28    8.00
   1  -9  -2  202.78   10.10
   1   9  -2  203.88   10.50
  -1   9   2  196.28   10.50
   1   9  -2  186.48   15.20
  -1   9   2  198.18   15.70
   0  -9  -2  181.18    9.30
   0  -9  -2  189.18    8.20
   0  -9  -2  198.98   10.20
   0  -9  -2  186.58    9.00
   0  -9   2  194.78    9.20
   0  -9   2  185.08    8.00
   0  -9   2  192.68    9.80
   0   9   2  179.68   14.70
   0   9   2  186.58   10.00
   0   9  -2  192.88    9.90
   0   9  -2  188.48   14.70
  -1  -9  -2   41.90    3.90
  -1  -9  -2   40.80    4.90
   1  -9   2   44.60    4.10
  -1  -9  -2   40.70    4.50
   1  -9   2   33.50    3.50
   1  -9   2   41.00    3.50
   1  -9   2   39.80    4.20
  -1  -9  -2   41.50    4.80
   1   9   2   33.90    5.70
  -1   9  -2   29.30    6.20
   1   9   2   42.80    4.10
   1   9   2   42.90    8.50
  -1   9  -2   42.80    4.40
  -2  -9  -2   46.00    8.20
  -2  -9  -2   29.60    4.70
   2  -9   2   37.90    3.70
   2  -9   2   42.60    7.30
   2   9   2   33.90    6.30
   2   9   2   40.90    5.70
   2   9   2   32.20    9.30
  -2   9  -2   45.70    9.30
  -2   9  -2   43.60    5.80
  -3  -9  -2   48.60    5.20
  -3  -9  -2   44.50    4.40
   3  -9   2   51.19    4.00
   3  -9   2   39.90    3.60
  -3  -9  -2   65.19    8.20
   3   9   2   52.09    8.50
  -3   9  -2   49.60    4.10
  -3   9  -2   53.59    7.20
   3   9   2   46.10    4.40
   3   9   2   43.60    5.10
  -4  -9  -2   30.70    4.40
   4  -9   2   27.10    3.00
  -4  -9  -2   23.60    4.40
  -4  -9  -2   29.20    3.90
   4  -9   2   24.40    2.60
  -4   9  -2   28.70    3.00
   4   9   2   28.20    4.50
   4   9   2   41.40    8.50
  -4   9  -2   33.40    5.60
   4   9   2   27.80    3.70
  -5  -9  -2    8.90    2.60
   5  -9   2   11.10    2.00
  -5  -9  -2   14.50    2.70
  -5  -9  -2    7.00    2.40
   5  -9   2   11.20    1.80
  -5  -9  -2   14.50    3.10
   5   9   2   11.60    2.60
   5   9   2   11.00    2.90
  -5   9  -2   10.70    1.70
   5   9   2   14.10    5.30
   6  -9   2   16.70    2.50
  -6  -9  -2   15.20    3.10
   6  -9   2   19.20    3.00
  -6  -9  -2   14.50    3.30
  -6  -9  -2   12.80    3.00
  -6   9  -2   20.40    2.10
   6   9   2   18.80    3.00
   6   9   2   13.20    5.50
   6   9   2   19.90    3.70
  -7  -9  -2   21.60    3.30
   7  -9   2   15.40    3.00
  -7  -9  -2   23.40    3.40
  -7  -9  -2   12.30    2.90
  -7  -9  -2   11.00    2.90
   7  -9   2   17.20    2.30
   7   9   2   22.40    7.60
   7   9   2   12.10    2.50
  -7   9  -2   16.30    1.70
   7   9   2   24.80    3.90
   8  -9   2  115.59    5.40
   8  -9   2  113.39    6.10
  -8  -9  -2  114.19    6.80
  -8  -9  -2  113.19    7.30
  -8  -9  -2   91.19    8.60
   8   9   2  110.39    7.50
   8   9   2  120.29    6.20
  -8   9  -2  122.99    4.20
  -9  -9  -2   17.00    2.90
   9  -9   2   21.00    1.60
   9  -9   2   25.40    3.60
   9  -9   2   19.80    2.20
  -9  -9  -2   21.10    2.80
  -9  -9  -2   21.00    2.90
  -9  -9  -2   20.60    3.50
   9   9   2   21.50    2.40
  -9   9  -2   21.40    1.60
   9   9   2   23.80    3.40
 -10  -9  -2    1.70    1.40
  10  -9   2    2.60    0.90
  10  -9   2    0.60    1.90
  10  -9   2    2.20    1.30
 -10  -9  -2    2.30    1.70
  10   9   2    3.70    1.50
 -10   9  -2    4.70    1.00
  10   9   2    4.40    1.60
  11  -9   2   69.59    3.00
 -11  -9  -2   64.99    5.20
 -11  -9  -2   65.59    3.10
  11  -9   2   71.59    3.70
 -11  -9  -2   63.59    3.60
  11   9   2   82.79    6.10
 -11   9  -2   67.89    4.10
   9 -10  -2   26.60    2.00
  -9 -10   2   20.90    2.70
  -9 -10   2   27.40    2.80
  -9 -10   2   23.40    3.30
  -9  10   2   23.70    1.50
   9  10  -2   23.10    2.60
   8 -10  -2  105.99    4.70
  -8 -10   2  101.99    5.50
  -8 -10   2  102.59    5.80
  -8 -10   2  100.79    6.00
  -8  10   2  107.59    4.50
   8  10  -2   97.69    5.70
  -7 -10   2  159.88    8.30
   7 -10  -2  161.48    5.00
   7 -10  -2  167.88    6.60
  -7 -10   2  157.08    7.50
  -7 -10   2  156.48    7.70
   7  10  -2  163.18    8.10
  -7  10   2  162.48    5.90
   6 -10  -2   13.80    1.40
  -6 -10   2   20.00    3.30
  -6 -10   2   20.00    3.60
   6  10  -2   23.60    5.80
  -6  10   2   17.20    1.30
  -5 -10   2  228.08    9.70
   5 -10  -2  216.78    7.30
  -5 -10   2  219.98   10.60
   5 -10  -2  202.98    8.20
   5  10  -2  226.98   10.40
  -5  10   2  213.88    7.00
  -4 -10   2   42.00    4.00
   4 -10  -2   41.70    2.90
  -4 -10   2   46.00    4.80
   4 -10  -2   40.40    3.20
  -4 -10   2   40.10    3.90
  -4  10   2   44.60    3.70
   4  10  -2   36.80    7.70
   4  10  -2   49.90    4.60
  -3 -10   2   39.90    3.80
   3 -10  -2   38.00    3.20
  -3 -10   2   43.10    3.90
  -3 -10   2   40.40    4.50
   3 -10  -2   42.40    3.30
   3  10  -2   43.50    4.40
   3  10  -2   43.10    7.90
  -3  10   2   42.80    3.00
   2 -10  -2   13.20    2.30
   2 -10  -2   18.60    2.30
  -2 -10   2   16.90    2.80
   2 -10  -2   15.50    1.90
  -2 -10   2   19.40    2.80
  -2 -10   2   12.70    2.60
  -2  10   2   18.30    2.20
   2  10  -2   19.50    3.30
   2  10  -2   16.70    5.40
   1 -10  -2  114.39    5.30
   1 -10  -2  115.19    5.70
   1 -10  -2  113.09    6.40
  -1 -10   2  110.69    7.60
  -1 -10   2  108.79    6.60
  -1 -10   2   99.89    5.70
   1  10  -2   85.39   12.40
  -1  10   2  112.69    6.00
   1  10  -2  107.99    6.50
   0 -10  -2  396.46   13.70
   0 -10  -2  409.46   14.80
   0 -10   2  411.96   13.40
   0 -10  -2  396.76   12.50
   0 -10   2  383.66   12.40
   0 -10   2  395.96   12.80
   0 -10   2  406.96   14.30
   0  10  -2  393.46   14.30
   0  10   2  414.06   14.40
   0  10  -2  370.46   20.70
   0  10   2  380.26   21.50
  -1 -10  -2  113.29    6.40
   1 -10   2  115.19    5.90
  -1 -10  -2  111.59    6.90
   1 -10   2  115.99    5.40
   1  10   2   95.09   11.50
   1  10   2  113.89    6.60
  -1  10  -2  103.59   10.50
  -1  10  -2  111.99    6.10
  -2 -10  -2   72.39    5.70
  -2 -10  -2   81.39    4.00
  -2 -10  -2   70.19    5.10
   2 -10   2   73.39    4.30
   2 -10   2   69.39    4.20
   2  10   2   69.79   10.10
   2  10   2   80.79    5.50
  -2  10  -2   77.29    4.70
   3 -10   2   84.29    5.70
  -3 -10  -2  111.09    6.70
  -3 -10  -2  105.09    5.00
   3 -10   2  107.49    5.30
  -3 -10  -2  108.19    7.00
  -3  10  -2  112.09    5.20
   3  10   2  102.09    6.60
   3  10   2  100.59   11.50
  -4 -10  -2   28.70    3.50
   4 -10   2   27.70    2.70
  -4 -10  -2   25.90    3.60
  -4 -10  -2   26.30    3.80
   4 -10   2   27.00    2.00
   4  10   2   27.40    3.50
   4  10   2   26.00    3.00
  -4  10  -2   26.60    2.30
  -5 -10  -2   10.10    2.60
   5 -10   2    8.60    1.80
  -5 -10  -2    4.80    2.10
  -5 -10  -2    6.70    1.30
  -5  10  -2    8.00    1.90
   5  10   2    8.40    2.00
   5  10   2    7.90    2.20
   6 -10   2   19.10    2.20
  -6 -10  -2   14.20    2.60
  -6 -10  -2   18.40    2.00
  -6 -10  -2   21.10    3.30
   6  10   2   19.80    2.50
  -6  10  -2   21.70    1.60
   6  10   2   17.50    2.70
  -7 -10  -2   65.99    4.80
   7 -10   2   68.49    3.70
  -7 -10  -2   66.29    3.30
  -7 -10  -2   68.59    4.80
   7  10   2   69.79    5.00
  -7  10  -2   68.49    2.70
   8 -10   2    6.40    0.80
   8 -10   2    5.60    1.60
  -8 -10  -2    8.70    2.00
  -8  10  -2    7.50    1.00
   8  10   2    7.70    1.90
  -9 -10  -2   23.00    2.40
  -9 -10  -2   21.00    2.30
   9 -10   2   16.70    1.60
  -9  10  -2   18.30    1.40
   9  10   2   20.30    2.30
   6 -11  -2   64.09    3.10
  -6 -11   2   58.09    3.70
  -6 -11   2   58.49    3.60
   6  11  -2   52.19    3.40
  -6  11   2   57.49    2.20
   5 -11  -2   80.49    4.40
  -5 -11   2   59.99    3.40
  -5 -11   2   66.39    4.00
   5  11  -2   72.19    4.10
  -5  11   2   66.09    2.40
  -4 -11   2    4.00    1.50
   4 -11  -2    4.70    0.80
  -4 -11   2    7.30    1.40
   4 -11  -2    6.10    1.20
  -4  11   2    5.50    0.80
   4  11  -2    4.30    2.20
   3 -11  -2   12.80    1.70
   3 -11  -2   13.80    1.50
  -3 -11   2   13.10    2.50
  -3 -11   2   11.20    1.80
  -3  11   2   14.30    2.00
   3  11  -2   15.60    2.10
   2 -11  -2    8.50    2.00
  -2 -11   2    5.10    1.60
   2 -11  -2    6.00    1.40
   2  11  -2    6.00    1.40
  -2  11   2    8.30    1.30
   1 -11  -2  123.89    4.70
   1 -11  -2  138.79    5.70
  -1 -11   2  147.99    7.50
  -1  11   2  137.99    5.40
   1  11  -2  136.19    6.00
   0 -11  -2  300.67   10.00
   0 -11   2  292.97   10.00
   0 -11  -2  283.57    8.70
   0  11   2  290.37    9.80
   0  11  -2  294.57    9.80
   1 -11   2    0.80    0.80
  -1 -11  -2    0.30    0.90
   1 -11   2    0.80    0.90
  -1 -11  -2   -0.50    1.00
   1  11   2    1.30    1.00
  -1  11  -2   -0.10    0.70
  -2 -11  -2   43.80    3.40
  -2 -11  -2   37.50    3.40
   2 -11   2   39.50    2.10
   2 -11   2   44.30    2.80
  -2  11  -2   44.80    2.60
   2  11   2   45.70    3.20
  -3 -11  -2   53.79    3.70
  -3 -11  -2   52.29    3.70
   3 -11   2   49.90    2.90
   3  11   2   49.70    3.40
   4 -11   2    6.50    1.40
  -4 -11  -2    4.00    1.60
  -4 -11  -2    8.30    2.10
  -4  11  -2    7.30    1.00
  -5 -11  -2   55.79    3.60
  -5 -11  -2   51.89    3.30
   5 -11   2   56.79    4.20
   5  11   2   61.29    3.60
  -5  11  -2   63.89    2.40
  18   0  -3    0.60    1.50
  18   0  -3   -0.10    1.10
 -18   0   3    2.10    2.20
 -17   0   3   37.90    4.20
  17   0  -3   45.70    4.20
  17   0  -3   35.60    3.50
  17   0  -3   43.70    4.30
 -17   0   3   26.90    4.70
  16   0  -3   41.30    4.50
  16   0  -3   38.90    4.80
 -16   0   3   40.40    4.70
 -16   0   3   35.30    3.60
 -16   0   3   43.40    5.60
 -15   0   3  132.89    6.90
 -15   0   3  108.39    8.50
  15   0  -3  129.79    8.60
 -15   0   3  118.49    8.20
 -14   0   3   50.49    4.70
 -14   0   3   52.39    5.60
 -14   0   3   48.40    6.00
  14   0  -3   45.90    5.30
  13   0  -3  331.37   25.10
 -13   0   3  343.97   13.20
 -13   0   3  334.97   15.80
  13   0  -3  366.06   15.20
  13   0  -3  330.87   13.10
 -13   0   3  358.46   15.20
 -12   0   3  136.19   17.60
  12   0  -3  148.19    7.90
 -12   0   3  168.38    9.40
 -12   0   3  157.78   10.00
  12   0  -3  160.48   17.90
  12   0  -3  162.88    9.20
 -11   0   3   38.40    4.30
 -11   0   3   35.00    6.10
  11   0  -3   23.10    9.10
  11   0  -3   36.60    4.20
 -11   0   3   33.30    8.90
 -10   0   3   10.50    2.60
  10   0  -3   15.80    4.20
 -10   0   3    4.80    4.30
  10   0  -3    9.50    2.40
  10   0  -3    7.60    3.80
  10   0  -3    1.40    3.20
  -9   0   3   66.49    7.40
   9   0  -3   75.99    9.10
  -9   0   3   59.99    7.60
   9   0  -3   68.09    6.80
   8   0  -3 1698.03   51.49
   8   0  -3 1703.63   57.09
   8   0  -3 1741.63   51.49
  -8   0   3 1703.83   54.09
  -8   0   3 1799.32   53.99
  -7   0   3   29.80    4.30
   7   0  -3   24.70    4.70
  -7   0   3   27.30    4.20
   7   0  -3   31.10    3.30
   7   0  -3   33.90    4.10
   6   0  -3  182.08    7.70
  -6   0   3  213.68   10.00
   6   0  -3  190.28   12.00
   6   0  -3  207.58   10.10
  -6   0   3  210.88   10.80
   5   0  -3 5881.41  156.38
   5   0  -3 6207.88  162.78
  -5   0   3 6376.56  157.78
  -5   0   3 6389.56  155.28
   4   0  -3  115.19    7.40
   4   0  -3   99.89    5.80
  -4   0   3  114.19    5.00
   3   0  -3    5.50    1.50
   3   0  -3    6.40    2.10
   2   0  -3 4039.80  111.39
  -2   0   3 4723.73  108.99
   2   0  -3 4555.14  112.79
   2   0  -3 4562.24  112.09
   1   0  -3 1606.14   42.70
   1   0  -3 1637.54   42.30
  -1   0   3 1584.04   41.50
  -1   0   3 1595.04   39.60
   0   0  -3    1.50    0.80
   0   0  -3    1.20    0.60
   0   0  -3    0.30    0.30
   0   0   3    0.80    0.30
   0   0   3    0.30    0.50
   0   0  -3    1.00    0.60
   1   0   3  861.61   23.20
  -1   0  -3  879.71   24.50
  -1   0  -3  892.71   24.00
  -1   0  -3  871.61   23.30
  -2   0  -3  408.06   12.30
  -2   0  -3  429.06   12.50
  -2   0  -3  406.76   13.20
   2   0   3  348.87   12.50
   3   0   3  229.88    8.50
  -3   0  -3  246.08    8.20
  -3   0  -3  242.08    9.20
  -3   0  -3  266.17   10.30
   4   0   3 1518.65   40.40
  -4   0  -3 1669.33   44.90
   4   0   3 1497.05   40.70
   5   0   3  564.64   17.00
   5   0   3  540.15   15.90
  -5   0  -3  578.24   21.20
   6   0   3 6244.38  159.18
   6   0   3 6273.77  157.38
  -6   0  -3 6591.54  166.78
   7   0   3  439.06   16.50
  -7   0  -3  432.36   21.40
   7   0   3  461.55   14.50
   8   0   3 1056.79   33.40
  -8   0  -3 1006.80   40.30
   8   0   3  983.90   29.30
  -8   0  -3 1009.40   32.10
  -9   0  -3  195.38   16.30
   9   0   3  205.38   12.60
  -9   0  -3  181.28    8.00
  -9   0  -3  197.98   11.20
   9   0   3  214.58   11.80
   9   0   3  178.48    6.70
  -9   0  -3  174.48    7.70
 -10   0  -3    8.10    4.30
 -10   0  -3   16.70    4.90
  10   0   3   12.00    2.40
 -10   0  -3    7.80    2.00
  10   0   3   13.30    2.10
 -10   0  -3   15.50    2.30
  10   0   3    9.20    3.40
 -11   0  -3   96.19    6.20
 -11   0  -3   86.39    6.10
  11   0   3   84.99    4.70
 -11   0  -3   87.59    5.30
  11   0   3   85.19   10.60
  11   0   3   83.79    6.20
 -12   0  -3 1064.59   32.00
 -12   0  -3 1055.99   32.40
  12   0   3 1040.90   44.80
  12   0   3 1063.79   32.30
 -12   0  -3 1055.69   29.60
  12   0   3 1004.60   28.80
 -13   0  -3    2.60    1.80
 -13   0  -3    1.50    1.90
  13   0   3    3.70    1.30
 -13   0  -3   -0.60    2.00
 -14   0  -3   42.10    4.90
 -14   0  -3   37.00    5.00
  14   0   3   27.30    8.40
  14   0   3   38.60    4.70
  14   0   3   26.30    3.20
 -15   0  -3  256.17   12.20
  15   0   3  255.47   11.90
 -15   0  -3  257.47   11.60
  15   0   3  233.38   20.20
 -16   0  -3    1.80    1.90
 -16   0  -3    0.00    1.60
  16   0   3    3.60    2.10
  17   0   3   37.70    4.20
 -17   0  -3   39.70    4.10
 -17   0  -3   33.20    3.40
 -17   0  -3   35.10    3.60
  18  -1  -3   21.30    3.30
 -18  -1   3   27.20    3.00
  18  -1  -3   29.80    3.30
  18   1  -3   23.40    2.60
 -18   1   3   29.50    4.60
  18   1  -3   29.70    3.70
 -17  -1   3   10.60    5.90
  17  -1  -3   11.90    2.30
  17  -1  -3   12.90    2.50
 -17  -1   3   13.50    2.70
 -17   1   3    8.90    2.20
  17   1  -3   12.50    2.40
  17   1  -3   13.50    3.00
  17   1  -3   11.70    3.40
 -16  -1   3   91.59    6.80
  16  -1  -3   83.09    6.20
 -16  -1   3   85.69    6.80
  16  -1  -3   91.09    6.70
 -16   1   3   92.79    8.80
  16   1  -3   87.79    6.80
  16   1  -3   89.49    6.20
 -16   1   3   89.79    5.00
 -16   1   3   86.09    6.60
 -15  -1   3   77.29    5.00
 -15  -1   3   81.19    6.80
  15  -1  -3   65.89    4.60
 -15  -1   3   81.59    6.90
  15  -1  -3   78.99    6.20
  15  -1  -3   77.29    5.30
  15   1  -3   62.19    4.90
  15   1  -3   77.89    6.80
 -15   1   3   79.29    5.30
 -15   1   3   56.59    6.80
 -15   1   3   73.19    6.20
  14  -1  -3  412.26   16.40
 -14  -1   3  407.06   17.20
 -14  -1   3  414.36   14.90
  14  -1  -3  406.76   19.80
 -14  -1   3  389.16   19.50
  14   1  -3  393.06   17.10
 -14   1   3  396.86   22.10
 -14   1   3  421.26   16.70
 -14   1   3  420.16   15.00
  13  -1  -3  800.62   42.30
  13  -1  -3  878.91   27.20
  13  -1  -3  883.71   28.00
 -13  -1   3  889.91   29.30
 -13  -1   3  870.51   26.70
 -13  -1   3  873.51   30.20
  13   1  -3  823.12   43.50
 -13   1   3  849.72   29.20
 -13   1   3  880.91   27.80
  13   1  -3  876.31   29.40
 -12  -1   3  468.55   16.00
  12  -1  -3  431.16   16.20
 -12  -1   3  436.06   17.50
 -12  -1   3  448.26   18.60
 -12  -1   3  443.16   29.70
  12  -1  -3  412.16   27.80
  12  -1  -3  434.56   23.10
  12  -1  -3  430.96   16.00
 -12   1   3  427.36   16.00
  12   1  -3  442.46   17.90
 -12   1   3  436.76   30.40
  12   1  -3  421.36   24.60
 -12   1   3  424.16   17.50
  12   1  -3  430.16   28.80
 -12   1   3  410.56   27.70
  11  -1  -3  280.17   10.10
  11  -1  -3  284.27   17.00
 -11  -1   3  284.87   12.60
 -11  -1   3  286.57   11.30
  11  -1  -3  279.77   20.90
  11  -1  -3  280.87   11.30
 -11  -1   3  272.27   20.90
 -11  -1   3  288.47   13.80
  11  -1  -3  278.77   11.60
 -11   1   3  239.98   18.60
 -11   1   3  260.57   18.40
 -11   1   3  281.87   14.10
  11   1  -3  271.17   12.60
  11   1  -3  290.77   22.10
 -11   1   3  271.97   11.10
 -10  -1   3   44.10    4.10
  10  -1  -3   42.30    3.60
  10  -1  -3   45.10    3.20
  10  -1  -3   46.20    7.80
 -10  -1   3   58.09    9.20
 -10  -1   3   41.30    4.80
 -10  -1   3   53.39    9.70
 -10   1   3   53.19    8.50
  10   1  -3   47.90    6.20
  10   1  -3   44.90    7.80
  10   1  -3   42.50    4.60
 -10   1   3   47.40    6.80
 -10   1   3   36.80    3.60
   9  -1  -3  424.06   18.20
   9  -1  -3  418.16   18.80
  -9  -1   3  414.96   22.20
   9  -1  -3  460.55   24.00
  -9   1   3  413.16   19.30
   9   1  -3  398.76   18.10
   9   1  -3  434.06   24.40
   9   1  -3  422.86   19.10
   8  -1  -3   89.79    7.00
   8  -1  -3   97.79    7.50
  -8  -1   3  100.49    9.40
   8  -1  -3   84.49    9.00
  -8   1   3   98.39    7.00
   8   1  -3  105.89    8.20
   8   1  -3   91.89    6.60
   8   1  -3   85.59    9.60
  -7  -1   3  109.19    9.30
   7  -1  -3  136.09    8.10
   7  -1  -3  127.79    7.80
   7  -1  -3  104.49    9.20
   7   1  -3  115.49    6.90
   7   1  -3  117.79   10.30
   7   1  -3  109.89    8.20
  -7   1   3  121.09    6.80
  -6  -1   3 1519.65   45.50
   6  -1  -3 1421.26   41.10
   6  -1  -3 1349.27   41.10
   6  -1  -3 1379.46   44.80
   6   1  -3 1473.65   40.70
   6   1  -3 1447.76   46.60
   6   1  -3 1420.16   42.70
  -6   1   3 1454.05   39.30
   5  -1  -3  420.36   14.60
  -5  -1   3  390.26   16.80
   5  -1  -3  392.16   16.70
   5  -1  -3  399.46   14.60
   5   1  -3  373.46   13.90
   5   1  -3  400.66   15.80
  -5   1   3  425.96   13.20
   5   1  -3  389.86   17.70
  -4  -1   3  608.04   21.00
   4  -1  -3  530.45   17.80
   4  -1  -3  598.14   18.30
   4  -1  -3  559.04   20.20
   4   1  -3  603.04   19.70
  -4   1   3  581.44   17.70
   4   1  -3  551.54   17.80
   4   1  -3  536.65   21.10
  -3  -1   3  335.67   13.30
   3  -1  -3  292.07   12.20
   3  -1  -3  321.37   11.00
   3  -1  -3  300.87   10.70
   3   1  -3  340.97   12.50
  -3   1   3  299.07   11.50
   3   1  -3  299.47   11.40
   3   1  -3  278.67   12.90
   3   1  -3  299.47   10.80
  -2  -1   3  831.82   26.10
   2  -1  -3  863.81   23.80
   2  -1  -3  863.41   24.10
   2   1  -3  859.21   25.50
   2   1  -3  825.72   24.00
  -2   1   3  866.41   26.30
   1  -1  -3  184.28    6.70
   1  -1  -3  185.28    7.10
  -1  -1   3  180.08    8.50
   1   1  -3  187.78    7.50
   1   1  -3  179.18    7.10
   1   1  -3  181.58    8.30
   0  -1   3 5349.77  130.69
   0   1  -3 5126.59  130.69
   0   1  -3 5261.17  129.89
   0   1  -3 4964.90  128.49
  -1  -1  -3 1012.20   26.10
   1  -1   3  966.70   28.10
  -1  -1  -3  970.60   25.40
  -1   1  -3  904.41   27.40
   1   1   3  890.41   24.70
  -1   1  -3  986.20   27.40
  -1   1  -3  988.50   28.90
  -1   1  -3  998.60   26.80
   1   1   3  966.10   24.30
  -2  -1  -3 2623.54   61.39
  -2   1  -3 2401.66   64.69
   2   1   3 2297.67   60.79
  -2   1  -3 2531.85   61.89
   2   1   3 2195.08   59.29
  -2   1  -3 2326.07   61.09
  -2   1  -3 2483.25   61.99
   3  -1   3 1788.32   49.20
  -3  -1  -3 1869.41   47.40
  -3   1  -3 2010.90   49.50
   3   1   3 1808.22   48.00
  -3   1  -3 1970.90   48.30
  -3   1  -3 1849.02   54.29
   4  -1   3  433.86   13.40
  -4  -1  -3  413.76   19.40
  -4  -1  -3  447.96   13.60
  -4   1  -3  413.86   17.50
   4   1   3  421.56   13.10
  -4   1  -3  440.66   14.40
  -5  -1  -3   54.89    4.00
   5  -1   3   52.29    3.50
   5  -1   3   58.19    4.00
  -5  -1  -3   45.20    6.40
  -5   1  -3   62.49    4.60
   5   1   3   50.99    3.70
   6  -1   3 1725.63   48.60
  -6  -1  -3 1677.73   57.39
  -6  -1  -3 1709.53   48.20
  -6   1  -3 1806.12   49.60
   6   1   3 1760.02   47.80
  -7  -1  -3 1172.38   35.90
   7  -1   3 1120.89   34.20
   7  -1   3 1160.38   33.00
  -7   1  -3 1203.28   37.70
   7   1   3 1178.18   35.70
   8  -1   3  758.72   23.70
  -8  -1  -3  746.93   26.70
   8  -1   3  766.32   26.10
  -8   1  -3  723.43   29.20
   8   1   3  750.52   27.20
  -9  -1  -3  338.37   12.90
  -9  -1  -3  361.96   17.30
   9  -1   3  386.66   17.80
   9  -1   3  353.86   11.60
   9  -1   3  380.76   15.10
  -9  -1  -3  351.86   13.30
   9  -1   3  345.17   10.70
   9   1   3  364.26   18.50
   9   1   3  348.97   11.50
  -9   1  -3  328.37   11.30
  -9   1  -3  328.27   11.80
  -9   1  -3  352.46   20.80
  10  -1   3  408.96   12.60
 -10  -1  -3  411.76   15.30
 -10  -1  -3  407.96   15.30
 -10  -1  -3  394.66   13.60
  10  -1   3  405.86   13.60
  10  -1   3  396.76   17.20
  10  -1   3  419.66   21.20
  10   1   3  387.46   15.30
 -10   1  -3  407.46   13.90
 -10   1  -3  427.26   25.70
 -10   1  -3  397.36   13.50
  10   1   3  410.26   13.10
  10   1   3  422.56   22.30
 -10   1  -3  411.26   19.60
 -11  -1  -3 1044.20   29.50
  11  -1   3 1066.09   30.70
  11  -1   3 1031.30   28.60
  11  -1   3 1123.89   43.00
 -11  -1  -3 1070.89   32.60
 -11  -1  -3 1062.69   32.30
  11   1   3 1080.29   32.80
 -11   1  -3 1077.69   30.80
  11   1   3 1066.49   29.50
 -11   1  -3  942.31   39.80
 -11   1  -3 1057.39   31.00
  11   1   3 1083.99   43.90
 -11   1  -3 1027.60   48.40
 -12  -1  -3  130.89    8.50
  12  -1   3  141.79    7.80
  12  -1   3  141.09   13.80
  12  -1   3  124.59    5.50
 -12  -1  -3  127.29    8.30
  12   1   3  132.79   14.30
 -12   1  -3  130.39    6.70
  12   1   3  127.89    8.30
 -12   1  -3  133.69    7.80
  12   1   3  129.89    6.40
 -12   1  -3  136.19    7.70
 -12   1  -3  114.99   16.00
 -13  -1  -3   85.89    7.10
 -13  -1  -3   90.39    6.90
  13  -1   3   86.99    6.40
  13  -1   3   96.19   13.00
  13   1   3   83.59   12.60
  13   1   3   80.59    4.60
  13   1   3   88.59    7.00
 -13   1  -3   93.89    6.50
 -13   1  -3   90.19    6.70
 -13   1  -3   85.09    5.00
 -14  -1  -3  126.89    8.70
  14  -1   3  112.39   14.80
 -14  -1  -3  139.99    8.50
  14  -1   3  143.39    8.40
 -14   1  -3  139.99    8.40
 -14   1  -3  137.39    8.20
  14   1   3  129.59    8.40
  14   1   3  117.19   14.60
 -15  -1  -3    0.00    1.90
  15  -1   3   -1.60    1.40
  15  -1   3   -0.90    4.40
 -15  -1  -3    1.60    2.00
 -15   1  -3   -0.10    1.70
  15   1   3   -1.70    2.00
  15   1   3    7.70    5.60
 -15   1  -3   -2.90    1.60
  16  -1   3   12.20    2.40
 -16  -1  -3   14.90    2.40
 -16  -1  -3    7.90    2.40
 -16  -1  -3   13.10    2.40
 -16   1  -3   10.60    2.50
  16   1   3   12.40    3.00
 -16   1  -3   15.20    2.60
 -17  -1  -3   70.39    4.30
  17  -1   3   68.09    4.70
  17  -1   3   72.09    5.00
 -17  -1  -3   67.19    5.30
  17   1   3   76.89    5.50
 -17   1  -3   69.49    5.10
 -17   1  -3   72.19    5.50
  17   1   3   60.79    4.00
 -17  -2   3   51.19    6.80
 -17  -2   3   58.69    4.60
  17  -2  -3   52.29    4.20
  17  -2  -3   57.59    4.70
  17   2  -3   55.59    5.10
  17   2  -3   59.69    4.30
 -17   2   3   58.29    4.80
 -17   2   3   50.29    3.60
  17   2  -3   62.29    5.40
 -16  -2   3   64.49    6.10
  16  -2  -3   75.19    5.60
  16  -2  -3   71.89    4.90
  16  -2  -3   72.49    5.80
 -16  -2   3   80.19    6.10
  16   2  -3   74.99    6.20
 -16   2   3   75.19    4.60
  16   2  -3   69.29    6.80
  16   2  -3   56.69    4.70
 -16   2   3   73.79    5.90
 -15  -2   3   29.50    4.70
  15  -2  -3   21.30    3.90
 -15  -2   3   21.50    4.20
  15  -2  -3   19.00    2.90
  15  -2  -3   23.10    3.60
 -15  -2   3   15.60    2.10
 -15   2   3   20.20    3.70
  15   2  -3   18.60    2.90
 -15   2   3   20.30    3.30
  15   2  -3   19.10    4.00
  14  -2  -3  108.29    6.70
  14  -2  -3  100.79    9.70
 -14  -2   3  106.19   11.90
 -14  -2   3  118.49    7.10
 -14  -2   3  112.19    8.70
  14   2  -3  113.39    8.90
 -14   2   3   98.99    9.80
  13  -2  -3  135.09   15.70
  13  -2  -3  131.79    7.80
 -13  -2   3  125.89    9.60
  13  -2  -3  119.89    7.60
  13  -2  -3  140.49    7.80
 -13  -2   3  135.19    9.40
 -13  -2   3  130.19    7.40
  13   2  -3  153.18   10.00
 -13   2   3  144.49    8.10
 -12  -2   3  296.27   14.30
  12  -2  -3  292.17   12.00
 -12  -2   3  293.47   14.90
  12  -2  -3  276.27   20.20
 -12  -2   3  297.87   12.20
  12  -2  -3  338.27   11.00
  12  -2  -3  251.17   20.70
  12  -2  -3  289.47   12.50
 -12   2   3  288.67   11.80
  12   2  -3  268.07   22.70
 -12   2   3  311.57   24.00
  12   2  -3  291.37   14.40
 -12   2   3  260.07   21.70
  11  -2  -3  236.28   18.20
 -11  -2   3  233.08   12.70
  11  -2  -3  242.48    8.60
  11  -2  -3  238.18    9.80
  11  -2  -3  232.98   18.90
 -11  -2   3  243.98   12.30
  11  -2  -3  232.68   10.70
 -11  -2   3  234.18   21.80
 -11  -2   3  232.58   10.40
  11   2  -3  231.08    8.90
 -11   2   3  244.68    9.50
  11   2  -3  243.68   12.50
  11   2  -3  244.08   20.40
 -11   2   3  220.28   19.30
 -11   2   3  229.88   16.90
 -10  -2   3  140.09   14.90
  10  -2  -3  140.09    6.10
  10  -2  -3  133.89   13.50
 -10  -2   3  142.19   13.30
  10  -2  -3  135.19   10.60
 -10  -2   3  148.39    7.70
  10  -2  -3  141.99    6.40
 -10  -2   3  151.58    9.00
 -10   2   3  138.59    6.00
  10   2  -3  147.59    8.40
  10   2  -3  142.19    9.70
  10   2  -3  139.19   14.70
  10   2  -3  135.79    8.90
 -10   2   3  143.99   10.60
  -9  -2   3   81.79    6.60
  -9  -2   3  113.79   12.10
  -9  -2   3   96.69    5.80
   9  -2  -3   88.09    4.50
   9  -2  -3   93.89   10.20
   9   2  -3   91.59    7.40
   9   2  -3   83.19   10.80
  -9   2   3   90.59    7.30
   9   2  -3   86.89    6.60
  -8  -2   3  143.09   12.40
   8  -2  -3  147.79    9.40
   8  -2  -3  142.09   11.80
   8   2  -3  145.69    9.40
   8   2  -3  126.69   15.60
  -8   2   3  160.28    8.60
  -7  -2   3  558.24   25.80
   7  -2  -3  552.24   20.10
   7  -2  -3  504.55   22.90
  -7   2   3  540.95   18.40
   7   2  -3  501.05   24.80
   7   2  -3  524.35   20.30
   6  -2  -3  520.65   21.80
   6  -2  -3  517.95   19.00
  -6  -2   3  548.15   24.30
  -6   2   3  551.84   18.90
   6   2  -3  576.54   20.40
   6   2  -3  526.05   23.90
   5  -2  -3   52.99    4.50
  -5  -2   3   61.19    6.70
   5  -2  -3   58.89    5.60
  -5   2   3   49.90    5.90
   5   2  -3   53.89    6.20
   5   2  -3   62.89    5.20
   4  -2  -3  445.66   17.30
  -4  -2   3  499.85   20.40
   4  -2  -3  481.85   16.00
   4  -2  -3  481.25   13.00
  -4   2   3  470.95   18.80
   4   2  -3  465.25   16.90
   4   2  -3  429.76   18.90
  -3  -2   3 1327.87   41.00
   3  -2  -3 1266.37   33.70
   3  -2  -3 1481.65   39.50
   3  -2  -3 1245.48   35.70
  -3   2   3 1320.67   41.40
   3   2  -3 1241.58   37.40
  -2  -2   3 7691.93  188.48
  -2   2   3 7418.46  190.58
   2   2  -3 7144.39  187.58
  -2   2   3 7264.27  182.38
   2   2  -3 7481.95  184.88
  -1  -2   3 6158.18  151.28
   1   2  -3 5768.32  147.89
   1   2  -3 5732.93  151.38
   0  -2   3 1900.01   52.19
   0  -2  -3 1921.51   46.90
   0   2   3 1830.32   49.50
   0   2  -3 1773.72   49.30
   0   2  -3 1736.83   52.69
   0   2  -3 1822.82   52.69
   1  -2   3 7757.32  190.58
  -1   2  -3 7276.17  192.28
  -1   2  -3 7792.12  187.88
  -1   2  -3 7324.37  187.38
   1   2   3 7534.05  186.98
   2  -2   3 1100.59   33.40
  -2  -2  -3 1081.79   27.80
  -2   2  -3 1127.79   30.60
   2   2   3 1047.90   28.80
  -2   2  -3 1099.09   33.40
   2   2   3 1106.19   29.60
  -2   2  -3 1084.29   31.00
  -3  -2  -3 2861.21   71.99
   3  -2   3 2767.32   72.69
   3   2   3 2783.92   71.49
  -3   2  -3 2828.02   72.99
  -3   2  -3 2819.52   75.49
  -3   2  -3 2973.30   71.69
   4  -2   3  289.77    9.90
  -4  -2  -3  285.37   10.30
  -4   2  -3  297.47   12.00
   4   2   3  274.57   10.20
   5  -2   3  347.47   13.40
  -5  -2  -3  340.27   12.50
   5  -2   3  338.77   11.40
  -5   2  -3  322.87   13.00
   5   2   3  326.37   12.50
  -6  -2  -3   11.70    3.20
   6  -2   3    8.50    1.80
   6  -2   3   10.60    2.40
   6   2   3   13.20    2.90
  -6   2  -3   15.30    2.90
   7  -2   3  422.06   15.40
   7  -2   3  411.16   15.40
  -7  -2  -3  390.36   16.10
   7   2   3  416.56   17.60
  -7   2  -3  398.26   16.70
   8  -2   3  459.15   17.30
   8  -2   3  470.45   18.70
  -8  -2  -3  466.45   18.90
   8   2   3  473.15   21.10
  -8   2  -3  474.75   20.20
  -9  -2  -3  225.68   10.70
   9  -2   3  240.88   12.00
   9  -2   3  212.08    7.50
   9  -2   3  241.88   13.70
  -9   2  -3  243.28    7.90
  -9   2  -3  226.78    8.20
   9   2   3  227.18    8.60
   9   2   3  249.28   15.80
  -9   2  -3  249.38   15.20
  10  -2   3  414.76   21.00
  10  -2   3  389.86   12.70
  10  -2   3  377.46   11.80
 -10  -2  -3  402.86   15.90
  10  -2   3  402.36   17.90
 -10  -2  -3  407.36   15.90
 -10   2  -3  402.36   12.70
  10   2   3  384.46   13.10
 -10   2  -3  397.16   24.40
  10   2   3  401.76   16.70
 -10   2  -3  377.66   13.00
  10   2   3  407.96   23.00
 -11  -2  -3   55.99    6.00
  11  -2   3   50.09    3.50
  11  -2   3   54.99    5.40
 -11   2  -3   49.90    8.80
  11   2   3   53.09    4.10
  11   2   3   53.89    5.80
 -11   2  -3   55.59    4.60
 -11   2  -3   54.49   10.50
 -11   2  -3   51.69    4.20
  12  -2   3   41.20    4.00
  12  -2   3   37.50    7.50
 -12  -2  -3   36.40    5.10
 -12  -2  -3   41.00    5.40
  12   2   3   31.00    5.00
 -12   2  -3   37.40    4.10
  12   2   3   25.80    5.60
  12   2   3   38.10    3.50
  12   2   3   26.80    7.40
 -12   2  -3   24.80    8.10
 -12   2  -3   41.90    4.10
  13  -2   3   96.19   13.00
  13  -2   3  108.09    6.70
 -13  -2  -3  114.89    7.90
 -13  -2  -3  108.49    8.10
  13   2   3  116.69    8.50
 -13   2  -3  114.09    6.00
  13   2   3  106.69   14.10
 -13   2  -3   74.79   16.00
 -13   2  -3  110.39    6.80
  13   2   3  103.79    5.60
 -13   2  -3  113.89    7.00
 -14  -2  -3   14.10    3.60
  14  -2   3   18.30    3.40
  14  -2   3   14.80    6.60
 -14  -2  -3   18.60    3.40
 -14   2  -3   13.90    2.90
 -14   2  -3   10.70    2.60
  14   2   3   22.90    4.40
  14   2   3   13.10    2.20
 -14   2  -3   12.40    2.00
  14   2   3    9.80    6.40
 -15  -2  -3   12.70    2.40
  15  -2   3   17.90    8.10
 -15  -2  -3   16.40    2.90
 -15  -2  -3   16.30    3.30
  15  -2   3   13.50    2.80
  15  -2   3   18.00    2.50
  15   2   3   15.30    3.30
  15   2   3   16.20    6.80
 -15   2  -3   15.90    2.90
 -15   2  -3   19.60    3.50
 -16  -2  -3   10.30    3.10
 -16  -2  -3    8.90    2.30
 -16  -2  -3    7.60    2.30
  16  -2   3    6.60    1.70
 -16   2  -3   12.00    3.50
  16   2   3    3.90    2.00
 -16   2  -3   11.00    2.40
  16   2   3   10.70    2.00
  17  -2   3   -0.50    1.10
 -17  -2  -3    2.20    1.60
 -17  -2  -3    2.30    1.80
  17  -2   3    0.80    1.30
  17   2   3    1.90    1.70
 -17   2  -3   -0.10    1.40
  17   2   3   -0.30    1.20
  17   2   3   -1.50    1.50
 -17   2  -3   -2.60    1.90
  17  -3  -3   71.89    6.30
 -17  -3   3   72.69    5.70
  17  -3  -3   63.19    6.20
 -17  -3   3   79.39    5.70
  17   3  -3   73.69    5.40
  17   3  -3   69.09    4.20
 -17   3   3   74.59    5.00
 -17   3   3   60.39    3.20
  16  -3  -3  109.49    9.00
  16  -3  -3   86.79    5.00
 -16  -3   3   97.59    7.10
  16  -3  -3   82.19    8.60
 -16  -3   3   87.79    6.00
 -16   3   3  101.79    9.70
  16   3  -3   94.09    6.90
  16   3  -3   93.49    6.90
  16   3  -3   91.49    6.40
 -16   3   3   95.09    5.10
  15  -3  -3   26.40    3.00
 -15  -3   3   20.90    3.80
  15  -3  -3   27.50    4.00
  15  -3  -3   19.70    3.20
 -15  -3   3   30.00    4.20
 -15   3   3   20.20    3.40
  15   3  -3   24.70    3.20
  15   3  -3   21.10    4.00
  15   3  -3   22.70    3.20
  14  -3  -3  319.77   12.80
  14  -3  -3  311.67   14.50
 -14  -3   3  319.27   14.80
  14  -3  -3  297.67   12.80
 -14  -3   3  304.07   15.20
  14   3  -3  321.07   13.60
 -14   3   3  315.07   12.90
  14   3  -3  324.47   15.40
 -13  -3   3  204.58    8.50
  13  -3  -3  178.18   16.60
 -13  -3   3  212.18   12.50
  13  -3  -3  200.08    9.40
  13  -3  -3  222.18   10.50
 -13  -3   3  211.18   12.10
  13   3  -3  207.58   12.20
  13   3  -3  197.08   20.50
 -13   3   3  161.88   19.50
 -13   3   3  205.28    9.60
  13   3  -3  199.18   10.70
  12  -3  -3  361.36   13.10
 -12  -3   3  357.16   16.40
  12  -3  -3  379.76   11.80
  12  -3  -3  293.67   22.20
 -12  -3   3  353.46   13.40
  12  -3  -3  347.67   14.50
 -12  -3   3  358.86   17.00
  12  -3  -3  357.06   21.90
 -12   3   3  352.06   12.80
  12   3  -3  343.47   11.60
 -12   3   3  334.57   23.00
  12   3  -3  349.07   17.00
 -11  -3   3  822.72   31.30
  11  -3  -3  866.21   23.30
 -11  -3   3  934.11   31.40
 -11  -3   3  751.92   42.70
  11  -3  -3  879.91   24.90
 -11  -3   3  840.32   31.10
  11  -3  -3  769.42   38.20
  11  -3  -3  886.01   35.50
  11   3  -3  854.11   24.70
  11   3  -3  914.71   41.10
 -11   3   3  839.82   34.40
 -10  -3   3  289.17   11.80
  10  -3  -3  287.57   16.70
  10  -3  -3  281.37   19.70
  10  -3  -3  281.37    9.80
 -10  -3   3  271.87   13.80
  10  -3  -3  287.77    8.90
 -10  -3   3  281.17   14.30
 -10  -3   3  309.97   23.30
 -10   3   3  281.07   15.20
  10   3  -3  283.27   15.60
  10   3  -3  276.07   21.30
  10   3  -3  286.67   10.80
  10   3  -3  272.37   14.30
 -10   3   3  278.77    9.30
  -9  -3   3  155.88   16.50
  -9  -3   3  184.38    8.90
   9  -3  -3  176.58    6.40
   9  -3  -3  191.08   12.00
   9  -3  -3  178.28    6.20
  -9  -3   3  178.68   10.30
   9  -3  -3  161.68   13.80
  -9  -3   3  153.28   10.50
   9   3  -3  176.48   16.10
   9   3  -3  175.78   11.80
   9   3  -3  182.38    8.20
  -9   3   3  163.68    5.90
  -9   3   3  196.98   10.80
  -8  -3   3   86.29    9.10
   8  -3  -3   77.99    8.60
  -8  -3   3   60.69    9.20
   8  -3  -3   76.99    7.00
  -8  -3   3   76.99    6.30
   8   3  -3   87.29    7.70
   8   3  -3   73.09    9.40
  -8   3   3   75.89    6.40
   7  -3  -3  558.64   24.30
   7  -3  -3  558.44   21.20
  -7  -3   3  569.54   27.90
  -7   3   3  558.74   21.20
   7   3  -3  503.35   26.10
   7   3  -3  585.34   23.30
  -6  -3   3  501.65   28.60
   6  -3  -3  493.95   21.20
   6  -3  -3  525.05   19.10
  -6   3   3  519.85   21.20
   6   3  -3  524.55   21.20
   6   3  -3  467.15   23.30
   5  -3  -3 3288.07   82.89
   5  -3  -3 2938.91   84.49
  -5  -3   3 3212.28   91.29
  -5   3   3 2977.70   77.79
  -5   3   3 3114.99   88.09
   5   3  -3 3204.18   85.79
   4  -3  -3 2970.00   76.69
  -4  -3   3 3136.29   85.59
   4  -3  -3 2628.44   77.19
  -4   3   3 2911.01   76.89
   4   3  -3 2981.00   79.79
  -4   3   3 2871.71   84.29
  -3  -3   3 8290.77  212.08
  -3   3   3 8339.97  214.68
   3   3  -3 8276.67  207.18
  -3   3   3 7892.31  203.28
  -2  -3   3 7063.79  175.78
   2   3  -3 6887.91  171.18
  -2   3   3 6649.33  168.58
  -2   3   3 6362.46  188.68
  -1  -3   3 4789.22  122.89
   1  -3  -3 4646.64  115.19
  -1   3   3 4664.53  117.19
   1   3  -3 4564.64  121.59
   1   3  -3 4296.97  124.39
   0  -3  -3  184.78    6.90
   0  -3   3  161.78   10.50
   0   3   3  145.39    9.60
   0   3  -3  163.48    8.90
   0   3  -3  159.58   11.50
   1  -3   3 1034.30   34.70
  -1  -3  -3 1060.29   28.20
  -1   3  -3 1091.69   37.20
  -1   3  -3 1079.19   31.90
  -1   3  -3 1044.90   32.10
   1   3   3 1017.40   33.20
   2  -3   3  854.21   27.20
  -2  -3  -3  985.90   25.60
  -2   3  -3 1115.59   35.40
   2   3   3  866.31   26.70
   2   3   3  958.20   30.00
  -2   3  -3  974.90   28.60
  -2   3  -3 1031.40   34.60
   3  -3   3   41.70    3.00
  -3  -3  -3   48.30    4.00
  -3   3  -3   40.10    3.80
   3   3   3   40.10    3.80
  -3   3  -3   42.00    5.20
   3   3   3   40.20    3.40
  -3   3  -3   40.20    3.50
   4  -3   3  314.17   13.70
  -4  -3  -3  311.17   16.00
  -4   3  -3  303.17   12.00
   4   3   3  295.87   12.30
  -4   3  -3  298.37   14.60
   5  -3   3    6.40    1.60
  -5  -3  -3   12.00    3.20
   5  -3   3    6.20    1.80
   5   3   3   10.70    2.80
  -5   3  -3    9.20    2.70
  -6  -3  -3  399.46   15.60
   6  -3   3  392.46   14.10
   6  -3   3  412.06   16.20
   6   3   3  393.36   17.40
  -6   3  -3  397.66   16.60
   7  -3   3  198.68    9.90
  -7  -3  -3  190.08   12.90
   7  -3   3  207.78   10.40
   7   3   3  207.28   12.90
  -7   3  -3  183.18   13.90
   8  -3   3  132.19    8.40
   8  -3   3  131.89    8.90
  -8  -3  -3  116.09   10.00
  -8   3  -3  132.99    9.50
   8   3   3  130.89   10.90
   8   3   3  126.99    6.00
  -8   3  -3  124.29    5.50
   9  -3   3  864.41   29.50
   9  -3   3  829.82   22.80
  -9  -3  -3  847.42   28.00
  -9  -3  -3  853.31   28.20
   9  -3   3  888.11   32.20
  -9   3  -3  862.41   22.70
  -9   3  -3  897.31   32.90
   9   3   3  873.91   36.40
   9   3   3  836.42   24.70
   9   3   3  793.12   29.30
  10  -3   3  145.79   10.80
  10  -3   3  140.99   11.70
 -10  -3  -3  154.58    9.50
 -10  -3  -3  138.79    9.10
  10   3   3  141.29    6.90
 -10   3  -3  139.89    6.40
 -10   3  -3  146.59    5.90
  10   3   3  142.29   14.10
 -10   3  -3  135.49   12.50
  10   3   3  150.48   10.50
 -11  -3  -3  385.86   17.10
  11  -3   3  387.66   22.80
  11  -3   3  405.16   13.30
  11  -3   3  397.16   20.10
 -11  -3  -3  395.96   16.60
 -11   3  -3  406.06   13.20
  11   3   3  399.86   17.80
  11   3   3  391.56   13.90
 -11   3  -3  383.06   24.40
 -11   3  -3  411.16   13.90
  11   3   3  388.06   25.20
  11   3   3  405.76   21.60
 -12  -3  -3  252.07   12.40
  12  -3   3  254.37   19.20
 -12  -3  -3  268.47   13.30
  12  -3   3  260.27   10.20
 -12  -3  -3  245.48   12.10
  12   3   3  259.27   10.30
 -12   3  -3  237.28   21.70
  12   3   3  242.58   20.70
 -12   3  -3  261.67   10.20
  12   3   3  253.67   13.50
 -12   3  -3  255.67   10.60
  12   3   3  231.78   16.00
  13  -3   3   98.09   12.50
 -13  -3  -3   91.39    6.70
 -13  -3  -3   82.89    6.60
  13   3   3   82.69   16.40
 -13   3  -3   96.19    8.80
 -13   3  -3  109.29    6.30
  13   3   3   98.89    7.60
  13   3   3   88.69    7.20
 -14  -3  -3   28.30    4.10
 -14  -3  -3   27.00    3.60
 -14  -3  -3   27.20    4.60
  14  -3   3   26.10    8.50
  14  -3   3   36.10    3.90
 -14   3  -3   28.30    4.10
  14   3   3   19.10    8.30
 -14   3  -3   34.50    4.00
  14   3   3   35.90    2.70
  14   3   3   31.60    4.90
 -14   3  -3   32.40    3.10
  15  -3   3   22.60    4.40
  15  -3   3   28.70    3.50
 -15  -3  -3   22.70    4.20
 -15  -3  -3   24.60    3.50
 -15   3  -3   32.20    3.90
 -15   3  -3   25.20    3.40
  15   3   3   22.60    3.50
  15   3   3   24.00    3.50
 -16  -3  -3   10.80    2.30
  16  -3   3   17.90    2.30
  16  -3   3   16.70    2.90
 -16  -3  -3   15.80    2.90
  16  -3   3   16.30    2.80
 -16   3  -3   16.70    3.60
 -16   3  -3   13.90    2.50
  16   3   3   12.40    3.20
  16   3   3   14.30    2.50
 -17  -3  -3   45.40    3.80
 -17  -3  -3   51.79    4.00
  17  -3   3   49.60    3.60
  17  -3   3   45.50    3.10
 -17   3  -3   45.50    3.20
  17   3   3   41.20    6.00
 -17  -4   3   37.70    3.70
  17  -4  -3   40.40    2.60
 -17  -4   3   43.00    4.00
  17  -4  -3   42.70    3.20
  17   4  -3   40.40    3.70
  17   4  -3   42.20    3.70
 -16  -4   3   96.69    6.80
 -16  -4   3   93.19    4.70
  16  -4  -3   98.59    6.20
  16  -4  -3   94.59    5.80
  16  -4  -3   91.09    5.00
  16   4  -3   92.59    6.50
 -16   4   3   98.19    4.80
 -16   4   3  100.49    5.80
  16   4  -3   88.49    6.60
  15  -4  -3  160.98    7.70
 -15  -4   3  169.68   10.00
  15  -4  -3  179.98    8.50
  15  -4  -3  172.58    9.00
 -15  -4   3  169.28    8.80
  15   4  -3  172.58   10.00
  15   4  -3  160.48    9.10
  15   4  -3  180.78    8.80
 -15   4   3  171.58    8.40
  14  -4  -3  316.77   13.40
  14  -4  -3  338.57   12.60
 -14  -4   3  328.67   14.60
 -14  -4   3  361.16   16.40
  14  -4  -3  319.27   14.40
  14   4  -3  327.67   14.00
  14   4  -3  319.17   12.80
 -14   4   3  343.67   12.90
  14   4  -3  350.76   16.10
 -13  -4   3   97.69    9.20
  13  -4  -3   92.19    7.70
 -13  -4   3  101.69    8.60
  13  -4  -3   99.59    7.70
  13  -4  -3   97.89    4.90
  13  -4  -3  101.99    8.20
  13   4  -3   95.09    8.30
 -13   4   3   93.69    6.70
  13   4  -3   96.19    9.20
  12  -4  -3  466.55   31.60
 -12  -4   3  436.66   18.80
  12  -4  -3  439.46   14.70
  12  -4  -3  429.26   18.20
 -12  -4   3  442.96   19.80
  12  -4  -3  419.96   13.10
  12  -4  -3  415.46   13.40
  12  -4  -3  435.06   16.90
  12   4  -3  425.46   19.40
  12   4  -3  412.86   13.60
 -12   4   3  408.16   27.40
  12   4  -3  434.56   17.90
 -12   4   3  435.46   14.30
 -11  -4   3  845.72   29.50
  11  -4  -3  819.82   35.10
  11  -4  -3  801.02   22.10
  11  -4  -3  784.82   28.10
  11  -4  -3  817.42   23.50
 -11  -4   3  822.12   24.40
  11  -4  -3  857.71   27.20
  11  -4  -3  834.32   23.70
 -11  -4   3  805.02   30.00
 -11   4   3  797.12   32.60
  11   4  -3  825.82   24.40
  11   4  -3  859.31   28.60
  11   4  -3  830.32   30.50
  11   4  -3  796.82   32.50
 -11   4   3  808.82   22.90
 -10  -4   3  347.27   17.00
  10  -4  -3  333.07   12.90
  10  -4  -3  337.37   15.40
  10  -4  -3  355.66   10.60
  10  -4  -3  357.36   19.60
  10  -4  -3  361.46   11.90
 -10  -4   3  359.46   13.30
 -10  -4   3  345.27   17.90
 -10  -4   3  307.57   26.30
  10   4  -3  355.86   12.90
  10   4  -3  344.37   17.10
  10   4  -3  345.47   18.90
 -10   4   3  338.87   17.40
  10   4  -3  369.86   19.80
 -10   4   3  352.66   10.70
  -9  -4   3  476.25   20.60
   9  -4  -3  498.35   14.20
  -9  -4   3  495.25   20.20
  -9  -4   3  495.55   17.00
   9  -4  -3  497.85   15.30
   9  -4  -3  421.36   23.90
   9   4  -3  470.95   20.60
  -9   4   3  489.95   13.70
   9   4  -3  528.95   24.20
   9   4  -3  511.45   19.50
  -9   4   3  501.35   20.80
   9   4  -3  492.65   16.60
   8  -4  -3  125.29    5.20
  -8  -4   3  133.49    9.00
   8  -4  -3  102.29   10.20
   8  -4  -3  130.89    6.30
  -8  -4   3  135.29   10.10
   8  -4  -3  138.59   10.30
  -8  -4   3  144.99   10.60
   8  -4  -3  135.29    8.40
  -8  -4   3  114.39   13.90
  -8   4   3  133.49    9.50
   8   4  -3  146.49   11.50
   8   4  -3  129.29    8.40
  -8   4   3  121.59    4.60
   8   4  -3  116.79    9.50
   8   4  -3  129.19    6.90
   7  -4  -3   98.99    9.00
  -7  -4   3   89.69   11.50
  -7  -4   3   81.59    6.90
   7  -4  -3   90.19    7.70
  -7  -4   3  101.99   12.00
  -7   4   3   95.59    9.10
   7   4  -3   92.69    5.50
   7   4  -3   94.39    6.80
   7   4  -3   99.89    9.30
   6  -4  -3   57.99    5.90
  -6  -4   3   68.69    9.10
  -6   4   3   61.89    7.40
   6   4  -3   72.19    7.50
   5  -4  -3  241.78   11.60
  -5  -4   3  243.38   16.80
  -5   4   3  203.18    8.80
   5   4  -3  218.08   13.20
  -5   4   3  215.38   15.30
  -4  -4   3 2447.35   75.09
   4  -4  -3 2363.96   65.49
  -4   4   3 2304.07   64.09
   4   4  -3 2508.35   70.39
  -4   4   3 2414.16   76.39
  -3  -4   3  304.27   18.30
   3  -4  -3  303.17   12.60
   3   4  -3  306.07   15.00
  -3   4   3  310.97   20.10
  -3   4   3  310.47   13.10
   2  -4  -3  828.22   25.90
  -2  -4   3  873.91   33.30
  -2   4   3  849.72   37.50
  -2   4   3  878.31   27.70
   2   4  -3  828.62   29.50
  -1  -4   3 2062.19   64.59
   1  -4  -3 2162.58   56.49
  -1   4   3 2061.29   59.09
   1   4  -3 2153.88   60.89
   1   4  -3 2142.49   69.29
   0  -4  -3  133.29    7.90
   0  -4   3  135.49   10.50
   0   4  -3  146.69    9.20
   0   4   3  142.39    8.70
   0   4  -3  142.89   12.40
   1  -4   3  367.86   24.10
  -1  -4  -3  398.66   13.10
  -1   4  -3  406.06   17.00
  -1   4  -3  413.36   16.70
  -1   4  -3  386.86   21.40
   1   4   3  391.46   16.90
   2  -4   3  268.37    9.70
  -2  -4  -3  286.17    9.70
  -2   4  -3  320.17   18.30
  -2   4  -3  276.87   12.20
  -2   4  -3  280.97   13.30
  -3  -4  -3   14.90    1.60
   3  -4   3   14.70    3.70
   3  -4   3   17.90    1.80
  -3   4  -3   21.80    4.60
  -3   4  -3   13.50    2.60
   3   4   3   18.20    3.60
  -3   4  -3   19.80    3.90
   4  -4   3   81.59    6.90
   4  -4   3   76.49    4.20
  -4   4  -3   86.99    8.50
   4   4   3   80.19    6.70
  -4   4  -3   73.79    5.70
  -5  -4  -3 1732.03   48.80
   5  -4   3 1678.23   45.70
   5  -4   3 1699.63   50.29
  -5   4  -3 1690.73   47.70
   5   4   3 1625.24   51.99
  -5   4  -3 1783.52   53.89
   6  -4   3  125.99   11.20
   6  -4   3  115.99    6.90
   6   4   3  123.49   10.00
  -6   4  -3  129.99    9.60
   7  -4   3  146.69    9.30
   7  -4   3  147.19   12.40
   7   4   3  130.49    6.50
   7   4   3  123.49   11.10
  -7   4  -3  146.49    7.00
  -7   4  -3  141.39    9.80
  -8  -4  -3   76.29    5.20
  -8  -4  -3   69.29    7.00
  -8  -4  -3   85.49    7.00
   8  -4   3   76.49    6.80
  -8  -4  -3   78.29    7.50
   8  -4   3   79.09    7.30
  -8   4  -3   77.59    7.40
  -8   4  -3   80.99    3.50
   8   4   3   72.29    9.30
  -8   4  -3   74.19    3.80
   8   4   3   79.69    5.00
   9  -4   3  257.27   14.00
  -9  -4  -3  252.47   10.10
  -9  -4  -3  266.37   13.30
  -9  -4  -3  232.48   12.20
   9  -4   3  255.67   15.30
  -9  -4  -3  251.67   12.70
   9   4   3  252.77   18.50
   9   4   3  271.57   17.40
  -9   4  -3  253.07    8.70
  -9   4  -3  247.68   15.10
  -9   4  -3  259.67    8.00
   9   4   3  233.98   14.70
   9   4   3  256.47   10.30
  10  -4   3 1336.07   44.50
 -10  -4  -3 1320.07   44.30
  10  -4   3 1313.07   54.39
  10  -4   3 1318.87   37.10
 -10  -4  -3 1348.57   41.90
  10   4   3 1274.47   43.20
 -10   4  -3 1361.16   34.60
 -10   4  -3 1359.66   36.60
  10   4   3 1428.76   69.39
  10   4   3 1331.17   48.60
  10   4   3 1340.07   37.50
 -10   4  -3 1238.68   46.60
  11  -4   3  349.27   11.20
  11  -4   3  335.07   11.00
 -11  -4  -3  325.87   14.40
  11  -4   3  296.57   20.00
  11  -4   3  339.27   18.90
 -11  -4  -3  322.07   14.60
 -11  -4  -3  350.26   16.20
 -11   4  -3  320.67   11.70
  11   4   3  322.67   19.40
 -11   4  -3  322.97   21.60
  11   4   3  319.37   16.40
  11   4   3  351.96   12.80
 -11   4  -3  335.27   10.90
  11   4   3  303.67   22.50
  12  -4   3  122.29    6.00
 -12  -4  -3  104.69   10.80
 -12  -4  -3  127.49    9.10
 -12  -4  -3   97.89    9.30
  12  -4   3   99.89   13.20
  12   4   3  112.59   11.70
  12   4   3   85.09   12.60
  12   4   3  143.19   12.70
 -12   4  -3  123.69    6.90
  12   4   3  112.09    6.30
 -12   4  -3  111.09    5.80
 -12   4  -3   80.79   15.30
 -13  -4  -3  115.09    8.70
  13  -4   3  112.29   14.80
  13  -4   3  102.49    5.90
 -13  -4  -3  110.99    7.00
 -13  -4  -3  103.59    6.60
 -13   4  -3  104.59    6.10
  13   4   3  122.29    9.10
 -13   4  -3  112.99    6.70
  13   4   3  102.19    5.70
 -14  -4  -3  125.89    8.40
  14  -4   3  128.59    6.80
  14  -4   3  123.29    7.30
  14  -4   3  122.39    6.90
 -14   4  -3  133.89    5.60
  14   4   3  115.09    9.80
 -14   4  -3  129.99    6.80
  14   4   3  126.09    7.80
 -14   4  -3  141.09    7.70
  14   4   3  125.99    5.40
 -15  -4  -3   65.39    6.70
  15  -4   3   57.09    4.40
 -15  -4  -3   59.79    7.90
  15  -4   3   62.59    5.20
  15  -4   3   59.19    4.30
 -15   4  -3   60.89    6.20
 -15   4  -3   66.79    5.50
  15   4   3   56.49    5.00
  15   4   3   59.69    5.80
  16  -4   3   66.29    4.10
  16  -4   3   58.09    4.80
 -16  -4  -3   70.39    6.20
 -16  -4  -3   54.09    6.40
 -16   4  -3   68.59    4.70
  16   4   3   60.69    6.30
  16   4   3   66.89    4.30
  16  -5  -3   19.20    2.40
  16  -5  -3   10.60    1.70
  16  -5  -3   11.90    2.30
 -16  -5   3   15.80    2.80
 -16  -5   3   12.90    2.40
 -16   5   3   15.70    2.30
 -16   5   3   18.70    2.70
  16   5  -3    8.30    2.20
  15  -5  -3   17.30    2.30
  15  -5  -3   17.90    2.70
  15  -5  -3   15.80    2.70
 -15  -5   3   13.70    2.80
 -15   5   3   14.20    2.40
  15   5  -3   12.90    2.70
  15   5  -3   18.50    2.60
 -14  -5   3   61.99    6.30
  14  -5  -3   56.89    4.90
  14  -5  -3   60.99    4.20
  14  -5  -3   61.09    5.20
  14   5  -3   62.89    6.20
  14   5  -3   63.59    5.30
 -14   5   3   66.09    4.80
 -13  -5   3    4.00    2.80
  13  -5  -3    8.40    1.60
 -13  -5   3    6.10    2.50
  13  -5  -3    6.80    1.90
  13  -5  -3    6.60    2.40
  13  -5  -3    8.30    1.50
  13  -5  -3    4.10    2.50
  13   5  -3    6.80    2.90
 -13   5   3    6.30    1.90
  13   5  -3    9.00    2.50
  12  -5  -3  394.46   12.00
  12  -5  -3  367.66   20.40
  12  -5  -3  417.46   13.10
  12  -5  -3  410.26   19.30
  12   5  -3  396.96   21.00
  12   5  -3  462.05   23.50
  12   5  -3  409.26   13.00
  12   5  -3  360.16   23.30
  11  -5  -3  232.38    8.90
 -11  -5   3  231.28   13.80
  11  -5  -3  230.78    7.60
  11  -5  -3  229.28   18.50
  11  -5  -3  219.48   12.10
  11  -5  -3  231.88    8.70
 -11  -5   3  246.48   13.20
  11  -5  -3  250.17   11.80
 -11   5   3  244.48    8.30
 -11   5   3  192.28   14.80
  11   5  -3  229.98    9.50
  11   5  -3  225.78   13.90
  11   5  -3  238.78   12.70
  11   5  -3  240.68   17.00
 -10  -5   3  231.68   13.60
  10  -5  -3  228.58    8.80
  10  -5  -3  213.08    7.80
 -10  -5   3  232.38   13.10
  10  -5  -3  232.18   16.20
  10  -5  -3  196.98   11.60
  10  -5  -3  215.18    7.30
  10  -5  -3  221.98   11.20
 -10   5   3  205.98   13.60
 -10   5   3  217.78    7.30
  10   5  -3  206.88   13.40
  10   5  -3  204.48   15.00
  10   5  -3  226.48    9.70
  10   5  -3  223.68   12.40
  -9  -5   3    4.00    2.60
   9  -5  -3    5.10    3.20
   9  -5  -3    5.70    1.20
   9  -5  -3    5.40    2.40
  -9  -5   3  -13.10   10.30
   9  -5  -3    2.40    2.70
   9  -5  -3    6.00    1.70
   9   5  -3    7.50    3.10
   9   5  -3    9.20    3.50
  -9   5   3    5.70    1.10
  -9   5   3    2.80    2.30
   9   5  -3    6.30    3.20
  -8  -5   3   62.29    7.40
   8  -5  -3   69.69    5.60
  -8  -5   3   62.29    5.00
  -8  -5   3   64.69    7.10
   8  -5  -3   71.39    4.30
   8  -5  -3   65.19    3.70
  -8  -5   3   50.29   12.10
   8  -5  -3   72.49    6.80
   8  -5  -3   71.99    8.00
   8   5  -3   75.69    5.20
  -8   5   3   70.79    3.30
  -8   5   3   72.89    7.80
   8   5  -3   77.59    7.90
   8   5  -3   67.89    6.60
   8   5  -3   69.29    8.60
   7  -5  -3   13.00    3.80
  -7  -5   3   15.80    4.00
   7  -5  -3   14.50    3.10
  -7  -5   3    7.60    2.50
   7  -5  -3   13.00    1.80
   7  -5  -3   15.00    4.20
  -7  -5   3   26.10    7.50
  -7  -5   3    8.00    2.90
   7  -5  -3   17.20    2.60
  -7   5   3   17.60    2.20
   7   5  -3   10.50    3.90
  -7   5   3   21.50    4.60
   7   5  -3   20.00    3.10
   7   5  -3    8.40    2.90
  -6  -5   3  398.36   16.40
  -6  -5   3  433.36   25.40
   6  -5  -3  373.46   12.80
   6  -5  -3  327.17   16.40
   6  -5  -3  415.86   18.40
  -6  -5   3  404.96   25.60
   6   5  -3  409.26   21.30
  -6   5   3  393.46   22.40
   6   5  -3  388.86   15.20
  -5  -5   3   53.59    9.10
   5  -5  -3   65.19    6.20
  -5  -5   3   54.69    6.00
   5  -5  -3   59.09    3.70
   5   5  -3   57.39    7.40
  -5   5   3   43.80    4.50
   5   5  -3   44.60    5.30
   5   5  -3   58.39    4.40
  -5   5   3   56.59    8.90
  -4  -5   3  223.68   16.80
   4  -5  -3  217.58   11.50
  -4   5   3  204.68   10.80
  -4   5   3  225.78   18.00
   4   5  -3  233.38   14.60
   3  -5  -3   88.29    6.60
  -3  -5   3   78.29   10.00
  -3   5   3   81.59    6.80
  -3   5   3   89.19   11.70
   3   5  -3   72.09   10.30
  -2  -5   3  357.06   20.50
   2  -5  -3  340.77   14.20
  -2   5   3  344.47   15.80
   2   5  -3  343.47   17.50
   2   5  -3  328.77   22.90
  -2   5   3  340.57   24.00
   1  -5  -3   72.59    5.50
  -1  -5   3   69.59    8.70
  -1   5   3   70.29   10.90
   1   5  -3   59.49    9.30
  -1   5   3   73.69    6.90
   1   5  -3   72.09    7.40
   0  -5  -3 1538.55   42.30
   0  -5   3 1529.75   51.79
   0   5  -3 1493.95   56.59
   0   5   3 1397.96   46.30
   0   5  -3 1533.85   47.70
  -1  -5  -3   34.70    3.30
  -1   5  -3   38.20    7.10
  -1   5  -3   31.90    4.40
   1   5   3   33.80    4.90
  -1   5  -3   32.90    4.80
   2  -5   3  317.07   15.70
  -2  -5  -3  328.17   11.60
   2   5   3  300.57   16.50
  -2   5  -3  307.87   15.40
  -2   5  -3  324.77   20.60
  -2   5  -3  306.97   13.80
   3  -5   3  233.48   13.00
  -3  -5  -3  246.98    9.00
   3  -5   3  235.18    8.50
  -3   5  -3  258.67   13.20
  -3   5  -3  254.67   17.50
   3   5   3  254.87   15.00
   4  -5   3   98.99    7.90
   4  -5   3   89.19    5.30
  -4   5  -3   90.29    7.20
   4   5   3   99.49    9.40
  -4   5  -3   91.39    9.70
  -5  -5  -3  381.36   16.50
   5  -5   3  389.66   17.60
   5  -5   3  371.66   14.50
  -5  -5  -3  364.56   13.60
  -5  -5  -3  385.56   15.80
  -5   5  -3  376.66   12.90
  -5   5  -3  420.06   21.40
   5   5   3  410.66   21.50
   6  -5   3  210.88   11.90
  -6  -5  -3  163.88    8.80
   6  -5   3  186.28   10.30
  -6  -5  -3  185.28   10.70
   6   5   3  217.28   15.10
  -6   5  -3  183.18    7.20
   6   5   3  154.08   12.50
  -6   5  -3  194.98   13.30
   7  -5   3  115.19   13.20
  -7  -5  -3   82.69    8.20
  -7  -5  -3  122.69    6.50
   7  -5   3   97.09    8.20
  -7  -5  -3  127.29    8.70
  -7   5  -3  115.19    5.00
  -7   5  -3  116.19    4.90
   7   5   3  125.29   11.70
   7   5   3  121.59    6.60
   7   5   3  110.69   11.40
   8  -5   3  208.28   12.40
  -8  -5  -3  187.68   11.40
  -8  -5  -3  204.38    8.80
  -8  -5  -3  183.18   11.20
   8   5   3  177.98   15.90
   8   5   3  220.18   15.80
  -8   5  -3  163.18   12.10
   8   5   3  206.18    9.20
  -8   5  -3  192.98    7.10
  -8   5  -3  201.88    6.70
  -9  -5  -3  128.49    8.90
   9  -5   3  129.49   10.20
  -9  -5  -3  126.99    8.50
  -9  -5  -3  127.99    9.50
  -9   5  -3  118.69    4.70
  -9   5  -3  117.59    5.30
  -9   5  -3  106.89    9.60
   9   5   3  130.99   12.70
   9   5   3  107.09   12.60
   9   5   3  122.29    6.90
 -10  -5  -3   80.89    8.00
  10  -5   3   88.29    4.70
  10  -5   3   85.69    9.50
 -10  -5  -3  105.69    7.80
 -10   5  -3   93.09   10.10
  10   5   3   72.09    9.50
 -10   5  -3   85.49    4.70
  10   5   3   91.09    6.00
  10   5   3   82.09   12.30
 -10   5  -3   91.59    4.10
  11  -5   3   20.60    2.40
  11  -5   3   21.80    2.40
 -11  -5  -3   14.90    3.80
  11  -5   3   10.90    5.70
 -11   5  -3   12.70    2.10
 -11   5  -3   16.60    2.30
  11   5   3   19.40    5.90
  11   5   3   20.50    3.20
  11   5   3   21.20    7.10
 -11   5  -3   19.80    6.90
  12  -5   3  102.29    4.80
  12  -5   3  104.49    7.00
 -12  -5  -3  111.09    8.70
 -12  -5  -3  111.49    7.10
  12  -5   3  106.79    5.40
  12   5   3   96.59   11.70
 -12   5  -3  105.79    5.40
  12   5   3  102.49    8.00
  12   5   3  113.99    6.30
 -12   5  -3  113.99    6.10
  12   5   3   93.99    8.50
 -13  -5  -3    2.20    2.10
 -13  -5  -3   -0.80    1.50
  13  -5   3   -0.80    1.60
  13  -5   3    3.00    1.40
 -13  -5  -3   -1.10    1.60
  13  -5   3    1.00    1.40
 -13   5  -3    1.90    1.50
  13   5   3    2.10    1.20
  13   5   3    0.80    1.70
  13   5   3    3.50    3.20
  14  -5   3   22.90    2.90
  14  -5   3   22.10    3.20
  14  -5   3   22.70    2.80
 -14  -5  -3   16.00    3.20
 -14  -5  -3   20.40    3.10
 -14  -5  -3   14.40    3.10
  14   5   3   17.10    3.10
  14   5   3   15.40    3.70
  14   5   3   24.20    2.00
 -14   5  -3   22.10    2.20
 -14   5  -3   27.40    6.10
 -14   5  -3   24.70    3.10
 -15  -5  -3   14.90    3.00
  15  -5   3   15.10    2.70
  15  -5   3   15.00    2.30
 -15  -5  -3   11.50    2.30
  15  -5   3   16.10    2.30
 -15   5  -3   15.00    2.30
  15   5   3   13.00    3.90
  15   5   3   12.80    2.30
 -15  -6   3   63.89    4.70
 -15  -6   3   70.39    4.50
 -15  -6   3   69.69    5.20
  15  -6  -3   71.29    6.10
  15   6  -3   69.59    5.40
  15   6  -3   76.99    5.70
 -15   6   3   72.39    4.30
 -14  -6   3   76.99    5.40
  14  -6  -3   72.79    6.50
  14  -6  -3   78.59    5.40
  14  -6  -3   75.29    3.80
 -14   6   3   76.19    4.70
  14   6  -3   73.59    6.10
  14   6  -3   69.69    5.00
  13  -6  -3  201.88    7.20
 -13  -6   3  200.98   10.50
  13  -6  -3  196.48    7.80
 -13  -6   3  214.38   11.90
  13  -6  -3  199.98    9.30
  13  -6  -3  192.58    9.60
 -13   6   3  202.38    8.10
  13   6  -3  185.68   12.20
  13   6  -3  201.48   10.10
  12  -6  -3   41.30    4.50
  12  -6  -3   40.50    3.30
  12  -6  -3   38.00    3.00
 -12  -6   3   30.90    5.40
  12  -6  -3   39.70    2.50
  12  -6  -3   40.90    4.80
 -12   6   3   35.90    3.20
  12   6  -3   37.80    5.10
  12   6  -3   39.70    5.90
  12   6  -3   45.20    2.70
 -11  -6   3   31.10    5.80
  11  -6  -3   28.70    2.70
  11  -6  -3   30.00    4.70
  11  -6  -3   34.50    3.00
  11  -6  -3   37.30    6.60
  11  -6  -3   31.90    2.20
  11   6  -3   40.40    8.00
  11   6  -3   33.90    7.30
 -11   6   3   35.40    2.70
  11   6  -3   27.50    5.00
  11   6  -3   33.80    3.30
  10  -6  -3  109.59    4.60
  10  -6  -3   94.49   11.40
 -10  -6   3  123.49   10.10
  10  -6  -3  112.49    4.90
  10  -6  -3  116.89    5.90
  10  -6  -3  117.19    7.90
  10  -6  -3  108.19    8.00
  10   6  -3  127.69   12.40
 -10   6   3   98.49    9.90
  10   6  -3  106.79    9.60
 -10   6   3  122.59    4.60
  10   6  -3  122.79    6.60
  10   6  -3  114.39    8.80
   9  -6  -3  139.59    9.60
   9  -6  -3  134.29    6.50
   9  -6  -3  142.89    8.80
   9  -6  -3  134.59    5.50
  -9  -6   3  150.98   11.10
   9  -6  -3  138.79   12.30
   9   6  -3  144.69   12.90
   9   6  -3  133.39   11.00
  -9   6   3  117.69   10.20
   9   6  -3  136.79    7.50
  -9   6   3  134.89    5.00
   9   6  -3  134.69    9.80
   8  -6  -3  144.39    6.80
   8  -6  -3  149.09    6.10
   8  -6  -3  148.09    8.90
  -8  -6   3  158.88   11.60
   8  -6  -3  161.88   12.70
   8  -6  -3  129.89    9.80
  -8   6   3  148.39    5.60
   8   6  -3  147.39   13.10
  -8   6   3  144.79   12.20
   8   6  -3  116.39   13.10
   8   6  -3  166.38   10.60
   8   6  -3  147.89    7.90
  -7  -6   3    7.30    3.00
  -7  -6   3   15.90    9.30
   7  -6  -3    5.10    2.20
   7  -6  -3    6.20    1.50
   7  -6  -3    7.10    1.70
   7  -6  -3    9.40    5.30
   7  -6  -3    9.00    3.70
  -7   6   3   10.70    1.70
   7   6  -3    9.70    3.70
   7   6  -3    8.70    3.60
   7   6  -3    3.90    2.50
   7   6  -3    9.30    2.40
  -7   6   3    6.00    4.10
  -6  -6   3  212.68   12.30
  -6  -6   3  195.18   19.20
   6  -6  -3  209.28    8.40
   6  -6  -3  198.58   10.10
   6  -6  -3  208.38   13.40
   6  -6  -3  204.28    8.40
  -6  -6   3  200.68   10.90
  -6   6   3  208.18   17.00
   6   6  -3  186.18   12.60
  -6   6   3  197.58    8.00
   6   6  -3  215.38   15.80
   6   6  -3  208.48   11.60
   6   6  -3  208.18    9.60
   5  -6  -3  328.57   12.20
   5  -6  -3  357.66   14.20
  -5  -6   3  365.36   25.00
   5  -6  -3  358.86   12.10
   5  -6  -3  362.16   17.80
   5  -6  -3  354.56   12.80
  -5  -6   3  375.86   16.80
   5  -6  -3  325.67   11.60
   5   6  -3  329.87   17.00
   5   6  -3  372.76   13.80
   5   6  -3  362.06   15.90
  -5   6   3  342.07   14.60
  -5   6   3  347.07   12.90
   5   6  -3  377.06   21.30
  -5   6   3  363.56   24.40
  -4  -6   3   28.70    7.70
   4  -6  -3   25.60    3.30
   4  -6  -3   29.50    2.70
  -4  -6   3   23.30    4.10
  -4  -6   3   33.90    4.80
   4  -6  -3   30.80    4.00
   4  -6  -3   33.10    4.80
   4  -6  -3   24.70    3.50
  -4   6   3   29.80    4.60
  -4   6   3   40.50    8.30
   4   6  -3   30.60    3.70
   4   6  -3   33.10    6.00
   4   6  -3   24.80    7.10
   4   6  -3   31.20    4.80
   3  -6  -3    2.40    1.30
   3  -6  -3    4.30    2.50
  -3  -6   3    5.80    4.60
  -3  -6   3    8.70    2.60
   3  -6  -3    9.70    3.00
  -3  -6   3    4.70    3.30
   3   6  -3    4.30    2.20
  -3   6   3    5.30    3.90
   3   6  -3    4.50    2.60
   3   6  -3    8.20    4.70
  -3   6   3    3.50    2.80
   2  -6  -3   87.49    5.70
   2  -6  -3  100.79    5.00
   2  -6  -3   94.99    5.30
  -2  -6   3  109.09    8.40
  -2  -6   3   85.59    7.10
  -2  -6   3   79.79   10.50
   2  -6  -3   83.79    6.10
   2   6  -3   84.49   12.30
   2   6  -3   99.79    9.80
  -2   6   3   85.59   13.00
  -2   6   3   95.59    8.30
   2   6  -3   87.89    6.80
   2   6  -3   90.19    5.70
   1  -6  -3 1980.70   54.99
   1  -6  -3 1952.90   56.39
   1  -6  -3 2007.40   51.79
  -1  -6   3 1997.80   67.49
   1  -6  -3 1955.40   53.89
   1  -6  -3 1945.21   52.69
  -1  -6   3 1999.40   56.19
  -1  -6   3 1976.90   59.69
   1   6  -3 2037.10   62.79
  -1   6   3 2026.00   61.19
   1   6  -3 1906.31   53.09
   1   6  -3 2053.89   75.59
   1   6  -3 1930.51   55.39
  -1   6   3 2046.70   79.19
   0  -6  -3 1211.68   35.70
   0  -6   3 1245.68   37.00
   0  -6  -3 1273.87   37.30
   0  -6   3 1151.58   49.30
   0  -6  -3 1197.38   35.20
   0  -6  -3 1223.68   34.50
   0   6  -3 1195.98   34.30
   0   6   3 1263.97   42.60
   0   6   3 1218.28   57.39
   0   6  -3 1210.28   43.00
   0   6  -3 1289.07   53.89
   0   6  -3 1193.88   36.40
   0   6  -3 1202.08   42.50
  -1  -6  -3   93.69    6.50
   1  -6   3  110.89    9.00
  -1  -6  -3  108.09    6.00
   1  -6   3  110.99    7.20
  -1  -6  -3   97.09    6.50
  -1  -6  -3  108.09    6.80
  -1   6  -3   98.89    8.90
  -1   6  -3   97.09    6.80
  -1   6  -3  103.49   12.60
  -1   6  -3  112.29    9.70
  -1   6  -3  102.39    5.80
   1   6   3  111.79   10.00
  -2  -6  -3   69.79    6.30
  -2  -6  -3   77.39    6.00
   2  -6   3   73.99    7.50
  -2  -6  -3   75.39    5.40
  -2   6  -3   67.49   10.20
  -2   6  -3   85.29    8.20
   2   6   3   84.29    8.90
  -2   6  -3   65.29    5.40
  -2   6  -3   83.79    7.00
   3  -6   3  144.59   10.40
  -3  -6  -3  143.79    8.70
  -3  -6  -3  130.79    8.90
   3  -6   3  145.89    7.50
  -3  -6  -3  142.69    7.60
  -3  -6  -3  146.19    8.60
  -3   6  -3  158.98   10.80
  -3   6  -3  142.89   14.20
   3   6   3  131.29   11.90
   3   6   3  137.39    8.20
  -3   6  -3  145.09    8.40
   3   6   3  129.89    9.10
   4  -6   3   22.30    4.70
  -4  -6  -3   19.40    3.70
   4  -6   3   18.70    3.00
  -4  -6  -3   18.50    4.00
   4  -6   3   20.60    2.70
  -4  -6  -3   22.20    3.50
  -4   6  -3   24.00    6.50
  -4   6  -3   16.80    3.60
   4   6   3   12.80    5.00
  -4   6  -3   21.50    2.90
  -5  -6  -3  106.99    6.60
  -5  -6  -3  104.39    8.40
  -5  -6  -3  113.29    8.30
   5  -6   3  117.29    9.60
   5  -6   3  109.49    5.90
  -5   6  -3  115.39   12.40
   5   6   3  127.99    7.00
  -5   6  -3  118.49    8.30
   5   6   3  115.59    8.30
  -5   6  -3  115.79    6.10
   5   6   3  147.39   13.10
  -6  -6  -3  650.23   20.90
  -6  -6  -3  684.83   24.40
  -6  -6  -3  644.54   24.60
   6  -6   3  632.84   25.60
   6   6   3  609.44   20.90
  -6   6  -3  634.84   19.00
   6   6   3  689.63   32.20
   6   6   3  644.04   23.80
  -6   6  -3  593.84   28.20
  -7  -6  -3  159.18   12.20
   7  -6   3  171.48   11.40
  -7  -6  -3  164.08   10.60
  -7   6  -3  147.79   11.90
  -7   6  -3  161.58    6.40
   7   6   3  173.98   15.00
  -7   6  -3  153.68    8.10
   7   6   3  150.28   14.40
   7   6   3  166.88    8.50
  -8  -6  -3  186.08   12.00
  -8  -6  -3  189.08    8.50
  -8  -6  -3  213.78   12.20
   8  -6   3  174.48   12.50
  -8   6  -3  181.18    6.50
   8   6   3  186.48   15.70
   8   6   3  191.98    9.40
   8   6   3  184.38   11.20
  -8   6  -3  171.68    6.80
  -9  -6  -3   92.69    8.40
   9  -6   3   94.29    9.90
  -9  -6  -3  100.59    8.80
   9  -6   3   96.19    5.00
   9   6   3  102.59    6.50
   9   6   3   99.79    8.20
  -9   6  -3   92.19    4.00
   9   6   3   91.99   11.50
  -9   6  -3   75.59    8.80
  -9   6  -3   91.49    4.40
 -10  -6  -3  145.69   10.40
 -10  -6  -3  155.48    9.20
  10  -6   3  143.39    7.10
 -10  -6  -3  147.99   10.50
 -10   6  -3  135.89    6.30
  10   6   3  144.09    7.80
  10   6   3  154.58   10.10
  10   6   3  135.49   14.20
 -10   6  -3  145.89    5.40
 -11  -6  -3   53.69    5.20
 -11  -6  -3   51.19    6.20
  11  -6   3   46.10    3.20
  11  -6   3   48.80    3.20
 -11  -6  -3   48.90    6.10
  11   6   3   50.69    4.40
 -11   6  -3   41.70    3.60
  11   6   3   46.80    5.90
 -11   6  -3   47.00    3.10
  11   6   3   49.40    8.70
 -12  -6  -3   39.10    4.10
 -12  -6  -3   45.20    5.50
 -12  -6  -3   33.70    5.00
  12  -6   3   36.20    3.00
  12  -6   3   36.20    4.00
  12  -6   3   36.80    4.30
  12   6   3   34.20    4.70
  12   6   3   19.50    6.60
 -12   6  -3   33.80    3.00
  12   6   3   35.20    3.40
 -13  -6  -3   11.10    3.10
  13  -6   3   18.80    2.80
 -13  -6  -3   17.40    2.70
  13  -6   3   16.60    2.30
 -13  -6  -3   19.60    3.90
  13   6   3   13.20    2.50
  13   6   3   14.10    3.00
 -13   6  -3   19.10    2.50
 -14  -6  -3   20.80    3.20
 -14  -6  -3   18.30    2.30
  14  -6   3   20.40    2.30
 -14  -6  -3   13.80    2.70
  14  -6   3   19.20    2.50
  14   6   3   18.40    2.90
 -14   6  -3   21.30    2.60
  15  -6   3    1.50    1.00
 -15  -6  -3    0.50    1.50
  15  -6   3    1.60    1.10
 -15  -6  -3    1.80    1.20
 -15   6  -3    1.30    1.40
  15   6   3    2.40    1.40
 -14  -7   3   47.10    5.30
  14  -7  -3   49.70    4.70
 -14  -7   3   52.79    3.80
 -14  -7   3   59.59    4.80
  14   7  -3   54.79    3.90
 -14   7   3   55.89    3.60
  14   7  -3   61.89    5.00
 -13  -7   3    5.50    2.30
 -13  -7   3    6.70    2.10
  13  -7  -3    5.20    1.60
  13  -7  -3    6.00    1.70
  13  -7  -3    5.40    2.10
 -13  -7   3    7.40    2.20
  13   7  -3    4.80    1.70
 -13   7   3    4.20    1.40
  13   7  -3    8.60    3.00
 -12  -7   3   11.30    3.30
  12  -7  -3   11.70    2.40
 -12  -7   3   16.40    2.90
  12  -7  -3   11.50    2.70
  12  -7  -3   11.50    2.10
  12   7  -3   21.00    4.00
 -12   7   3   11.00    1.70
  12   7  -3    9.00    2.50
  11  -7  -3   27.80    1.80
 -11  -7   3   21.80    3.80
  11  -7  -3   22.60    2.30
 -11  -7   3   26.60    5.00
  11  -7  -3   28.30    4.00
  11  -7  -3   25.10    2.60
  11   7  -3   23.10    7.70
 -11   7   3   31.10    2.40
  11   7  -3   31.50    2.50
  11   7  -3   39.70    5.60
  11   7  -3   31.80    4.50
  10  -7  -3   71.19    3.30
  10  -7  -3   74.49    6.20
  10  -7  -3   77.49    4.70
  10  -7  -3   70.69    3.60
 -10  -7   3   62.19    6.10
 -10  -7   3   75.29    7.90
  10   7  -3   81.19    7.20
  10   7  -3   79.79   10.10
  10   7  -3   70.19    4.60
 -10   7   3   75.39    3.40
  10   7  -3   66.89    7.30
  -9  -7   3   17.30    4.40
   9  -7  -3   17.40    3.60
  -9  -7   3   19.30    6.60
   9  -7  -3   21.30    2.70
  -9   7   3   16.90    2.30
   9   7  -3   19.50    5.50
   9   7  -3   13.60    3.50
   9   7  -3   18.50    2.90
   9   7  -3   26.50    6.70
  -8  -7   3    6.70    3.60
   8  -7  -3   14.90    1.90
   8  -7  -3    3.60    4.50
   8  -7  -3   10.50    2.80
   8  -7  -3   10.40    2.10
  -8  -7   3   16.90    3.40
  -8   7   3   14.20    1.60
   8   7  -3    7.70    3.00
   8   7  -3   11.80    2.50
  -8   7   3   11.20    6.00
   8   7  -3    7.20   13.20
   8   7  -3    6.80    5.20
   8   7  -3   12.50    4.00
   7  -7  -3   64.49    6.00
   7  -7  -3   64.29    4.50
   7  -7  -3   64.99    4.00
  -7  -7   3   68.99    7.50
   7  -7  -3   56.79    8.70
  -7  -7   3   57.69    6.40
   7   7  -3   66.79    7.80
  -7   7   3   73.69    3.70
   7   7  -3   72.89    9.50
   7   7  -3   71.29    7.20
  -7   7   3   54.49    9.50
   7   7  -3   67.19    5.40
   6  -7  -3  154.88   12.60
   6  -7  -3  147.19    9.00
   6  -7  -3  168.28    8.30
   6  -7  -3  153.38    7.30
  -6  -7   3  162.68   11.00
  -6  -7   3  153.38   23.50
   6  -7  -3  157.58    7.20
  -6   7   3  157.38    6.70
   6   7  -3  131.69   13.70
   6   7  -3  162.78   10.40
  -6   7   3  149.99   15.40
   6   7  -3  149.79   14.20
   6   7  -3  128.39   20.30
   6   7  -3  151.28    8.30
   5  -7  -3  455.55   15.10
  -5  -7   3  474.75   19.90
   5  -7  -3  449.56   22.00
  -5  -7   3  403.56   29.30
   5  -7  -3  444.96   14.80
   5  -7  -3  473.55   20.30
   5  -7  -3  434.16   16.00
  -5   7   3  446.66   15.20
  -5   7   3  460.85   29.40
   5   7  -3  465.75   25.80
   5   7  -3  428.06   19.50
   5   7  -3  453.95   19.10
   5   7  -3  454.65   16.60
   5   7  -3  446.76   35.50
   4  -7  -3  177.08    7.50
   4  -7  -3  181.08    8.00
   4  -7  -3  194.08    9.50
  -4  -7   3  190.68   18.80
   4  -7  -3  186.48    9.10
   4  -7  -3  172.28    8.30
  -4  -7   3  187.98   11.40
   4  -7  -3  176.88   12.70
  -4   7   3  189.68   19.10
  -4   7   3  175.88    8.50
   4   7  -3  168.88   21.00
   4   7  -3  197.38   11.10
  -4   7   3  186.98   12.20
   4   7  -3  181.18    9.00
   4   7  -3  197.78   15.60
   4   7  -3  176.08   11.60
  -3  -7   3  225.28   11.90
   3  -7  -3  191.28    9.20
   3  -7  -3  193.38    8.50
   3  -7  -3  188.38   12.40
   3  -7  -3  206.18    9.80
   3  -7  -3  197.58    8.30
  -3  -7   3  196.38   11.20
   3  -7  -3  197.28    9.90
   3  -7  -3  200.18    8.00
   3   7  -3  222.08   16.30
  -3   7   3  203.58   20.40
   3   7  -3  196.98   12.20
   3   7  -3  197.88   11.00
   3   7  -3  204.18    9.50
  -3   7   3  222.18   13.70
  -3   7   3  199.98    9.20
  -3   7   3  206.58    9.70
   3   7  -3  201.28   21.70
  -2  -7   3   76.49    6.80
   2  -7  -3   71.89    7.20
   2  -7  -3   66.99    4.50
   2  -7  -3   65.19    5.20
   2  -7  -3   69.09    5.70
   2  -7  -3   64.09    4.20
  -2  -7   3   55.39    6.50
  -2   7   3   85.89    8.60
  -2   7   3   60.09    6.00
   2   7  -3   62.99   16.10
  -2   7   3   86.59   13.90
   2   7  -3   67.59    8.90
   2   7  -3   71.69    5.20
  -2   7   3   69.89    5.20
   2   7  -3   59.19    6.00
  -1  -7   3  693.23   27.00
  -1  -7   3  680.33   23.10
   1  -7  -3  685.83   23.10
   1  -7  -3  714.83   21.90
   1  -7  -3  709.93   20.70
   1  -7  -3  699.73   23.10
   1  -7  -3  724.13   23.90
  -1  -7   3  685.33   24.40
   1  -7  -3  655.13   20.40
   1  -7  -3  683.33   26.10
   1   7  -3  703.93   24.30
   1   7  -3  703.03   22.10
  -1   7   3  737.53   44.20
  -1   7   3  705.53   29.90
   1   7  -3  758.32   33.60
  -1   7   3  672.33   23.60
   1   7  -3  728.03   31.50
  -1   7   3  645.64   22.00
   0  -7  -3  942.41   28.10
   0  -7  -3  942.11   27.60
   0  -7  -3  928.91   31.20
   0  -7  -3  890.41   29.10
   0  -7   3  887.71   33.10
   0  -7   3  968.70   30.20
   0  -7  -3  902.81   25.80
   0  -7   3  870.41   28.00
   0  -7  -3 1010.90   30.30
   0   7  -3  906.11   29.40
   0   7   3  952.40   52.69
   0   7  -3  937.01   36.60
   0   7   3  873.81   27.70
   0   7   3  959.40   37.20
   0   7   3  907.31   29.70
   0   7  -3  770.62   54.49
   0   7  -3  911.71   27.40
   0   7  -3  952.80   38.20
  -1  -7  -3  119.79    6.80
  -1  -7  -3   90.19    7.60
  -1  -7  -3  115.99    7.10
  -1  -7  -3  112.99    5.50
   1  -7   3  106.49   12.50
  -1  -7  -3  115.49    8.00
   1  -7   3  122.69    7.70
   1  -7   3  104.29    7.20
  -1  -7  -3  116.39    7.40
   1   7   3  122.29   11.40
  -1   7  -3  122.39   10.80
  -1   7  -3  126.79   15.60
  -1   7  -3  115.29    7.50
   1   7   3  131.79   18.20
   1   7   3  121.19    8.10
   1   7   3  110.69    6.90
   2  -7   3  135.79   10.70
  -2  -7  -3  140.29    7.60
  -2  -7  -3  128.59    6.20
  -2  -7  -3  169.68    9.60
   2  -7   3  135.99    7.90
  -2  -7  -3  142.19    8.60
  -2  -7  -3  142.19    8.30
   2  -7   3  144.89    8.10
  -2   7  -3  145.19   16.20
   2   7   3  143.89   19.70
  -2   7  -3  147.59    8.30
   2   7   3  142.89    9.20
   2   7   3  123.99    7.40
  -2   7  -3  136.99   11.50
   2   7   3  146.89   13.00
   3  -7   3   39.00    4.00
  -3  -7  -3   35.60    4.10
   3  -7   3   32.10    3.80
   3  -7   3   32.20    5.90
  -3  -7  -3   45.50    4.70
  -3  -7  -3   45.30    5.00
  -3  -7  -3   36.30    5.70
   3  -7   3   34.80    4.50
  -3   7  -3   38.20    4.10
   3   7   3   30.50    3.90
  -3   7  -3   40.50    9.00
  -3   7  -3   42.40    6.20
   3   7   3   34.60    7.20
  -4  -7  -3  266.17   13.90
   4  -7   3  286.87   18.50
   4  -7   3  259.17   10.50
  -4  -7  -3  290.57   13.80
  -4   7  -3  262.27   14.90
   4   7   3  272.07   13.50
   4   7   3  269.67   11.70
  -4   7  -3  242.98   23.00
  -5  -7  -3  147.79    9.60
  -5  -7  -3  147.69    9.40
  -5  -7  -3  148.89    9.90
   5  -7   3  139.49    6.60
  -5  -7  -3  142.49    7.90
   5  -7   3  146.09   10.80
  -5   7  -3  138.59   13.40
   5   7   3  164.48   10.30
   5   7   3  159.48   14.90
  -5   7  -3  151.08    7.20
   5   7   3  144.69    8.20
  -5   7  -3  160.58   10.40
   6  -7   3  456.85   21.50
  -6  -7  -3  461.65   20.20
   6  -7   3  433.16   13.90
  -6  -7  -3  492.85   19.50
  -6  -7  -3  505.65   20.20
  -6  -7  -3  483.25   16.90
  -6   7  -3  482.65   14.90
   6   7   3  459.55   27.00
   6   7   3  442.66   17.30
   6   7   3  448.76   19.70
  -6   7  -3  481.95   25.00
  -7  -7  -3  110.79    8.80
  -7  -7  -3  101.09    8.40
  -7  -7  -3  114.79    8.30
   7   7   3  102.79    6.90
   7   7   3  114.59   13.20
   7   7   3   97.19    8.30
  -7   7  -3   89.39    9.80
  -7   7  -3  100.59    4.80
   8  -7   3   -2.50    2.80
  -8  -7  -3    2.60    2.00
   8  -7   3    4.00    1.50
  -8  -7  -3    6.50    3.10
  -8  -7  -3    0.20    2.20
   8   7   3    5.30    4.00
  -8   7  -3    2.40    0.90
   8   7   3    4.20    1.90
   8   7   3    1.60    2.40
  -8   7  -3    5.50    2.90
  -9  -7  -3    4.60    2.60
   9  -7   3    9.10    2.20
  -9  -7  -3   11.20    3.20
   9  -7   3    8.40    1.70
  -9  -7  -3    9.00    3.30
   9   7   3   12.20    5.00
   9   7   3    5.10    2.80
   9   7   3   12.00    2.80
  -9   7  -3   10.60    1.60
  10  -7   3   65.59    5.40
  10  -7   3   69.19    4.20
 -10  -7  -3   67.09    6.90
 -10  -7  -3   71.39    6.00
 -10  -7  -3   64.49    6.80
  10   7   3   70.49    5.10
  10   7   3   54.69    9.40
  10   7   3   77.39    7.00
 -10   7  -3   73.89    3.40
 -11  -7  -3  154.78    9.50
 -11  -7  -3  153.88    9.70
  11  -7   3  160.48    6.00
 -11  -7  -3  156.68    8.40
  11  -7   3  152.48    6.20
  11  -7   3  161.78    8.30
 -11   7  -3  153.58    5.80
  11   7   3  152.88    9.40
  11   7   3  148.09    7.20
  11   7   3  133.39   13.60
 -12  -7  -3    2.80    2.70
  12  -7   3    6.60    1.90
 -12  -7  -3    7.90    2.60
  12  -7   3    6.50    3.50
  12  -7   3    4.80    1.50
 -12  -7  -3    6.80    1.90
  12   7   3    5.00    1.40
  12   7   3    4.30    2.30
 -12   7  -3    4.30    1.40
 -13  -7  -3   64.19    6.00
 -13  -7  -3   62.69    4.70
  13  -7   3   65.19    3.50
 -13  -7  -3   68.79    4.70
  13  -7   3   72.49    4.50
 -13  -7  -3   55.39    3.80
 -13   7  -3   66.99    3.70
  13   7   3   59.69    3.60
  13   7   3   59.29    4.60
  14  -7   3   31.50    2.20
  14  -7   3   32.60    2.80
 -14  -7  -3   25.60    2.60
 -14  -7  -3   27.80    2.70
  14   7   3   27.10    2.90
 -14   7  -3   29.20    2.60
  13  -8  -3  219.68   10.00
 -13  -8   3  206.38    8.60
 -13  -8   3  189.18    8.40
 -13   8   3  198.98    7.00
  13   8  -3  197.28    8.00
  13   8  -3  192.68    8.90
 -12  -8   3   70.69    4.90
  12  -8  -3   67.69    3.40
 -12  -8   3   70.29    5.50
  12  -8  -3   68.49    4.60
 -12   8   3   74.29    4.40
  12   8  -3   64.59    5.50
  12   8  -3   67.39    4.70
  11  -8  -3   49.70    3.20
  11  -8  -3   44.60    5.50
 -11  -8   3   52.49    4.70
 -11  -8   3   45.30    5.50
  11   8  -3   50.59    6.20
  11   8  -3   49.00    4.80
 -11   8   3   50.49    2.80
  10  -8  -3   54.59    3.70
  10  -8  -3   47.30    3.50
  10  -8  -3   55.09    4.90
  10  -8  -3   54.49    2.50
 -10  -8   3   49.50    5.90
 -10  -8   3   53.29    5.30
 -10   8   3   52.69    2.70
  10   8  -3   71.89    6.40
  10   8  -3   56.09    5.50
   9  -8  -3  115.39    5.90
  -9  -8   3  124.39    9.50
   9  -8  -3  121.19    4.70
   9  -8  -3  115.79    4.40
   9  -8  -3  123.49    7.80
  -9   8   3  121.89    4.40
   9   8  -3   92.79   11.40
   9   8  -3  124.99    6.10
   9   8  -3  117.49    8.30
   9   8  -3  124.69    9.10
   8  -8  -3   14.70    3.20
   8  -8  -3   16.50    2.60
  -8  -8   3   15.70    3.90
   8  -8  -3   16.40    1.80
   8   8  -3   13.70    3.60
   8   8  -3   21.50    2.80
  -8   8   3   19.40    1.70
   8   8  -3   23.20    6.20
   8   8  -3   11.00    3.60
   7  -8  -3   73.99    7.00
   7  -8  -3   74.89    4.60
  -7  -8   3   75.29   10.00
   7  -8  -3   64.89    6.60
   7   8  -3   50.29    7.00
   7   8  -3   65.29   12.60
  -7   8   3   66.69    3.40
   6  -8  -3  126.49    6.60
   6  -8  -3  130.39    6.20
  -6  -8   3  136.79    9.90
   6  -8  -3  127.89   12.30
   6  -8  -3  130.89    8.00
  -6   8   3  126.99   14.60
   6   8  -3  128.99    7.30
   6   8  -3  112.29   23.80
   6   8  -3  129.59    9.20
   6   8  -3  130.49   13.50
  -6   8   3  127.29    5.60
   6   8  -3  137.99    9.50
   5  -8  -3  227.88   10.70
   5  -8  -3  235.68    9.70
  -5  -8   3  242.88   13.20
   5  -8  -3  232.98    9.60
   5  -8  -3  255.47   19.30
   5  -8  -3  216.28    8.40
   5   8  -3  232.18   23.40
   5   8  -3  237.28   19.00
  -5   8   3  224.38   21.50
   5   8  -3  232.08   12.60
   5   8  -3  216.48   12.80
   5   8  -3  214.78   25.90
   5   8  -3  235.28   10.50
  -5   8   3  232.08    9.10
   4  -8  -3  334.77   12.90
   4  -8  -3  322.67   13.50
   4  -8  -3  331.97   12.10
   4  -8  -3  313.27   18.90
  -4  -8   3  342.97   16.00
  -4  -8   3  329.57   14.90
   4  -8  -3  323.47   12.10
  -4   8   3  301.77   21.90
   4   8  -3  340.57   22.20
   4   8  -3  321.97   29.30
   4   8  -3  343.97   19.40
   4   8  -3  358.46   13.60
   4   8  -3  352.26   15.80
  -4   8   3  331.17   26.90
  -4   8   3  348.87   12.70
   4   8  -3  322.87   26.30
   3  -8  -3   35.60    3.60
   3  -8  -3   18.40    5.20
  -3  -8   3   33.40    4.90
  -3  -8   3   27.10    3.90
   3  -8  -3   26.40    3.00
   3  -8  -3   27.70    4.00
  -3   8   3   42.80    6.90
   3   8  -3   24.60    6.00
   3   8  -3   27.30    3.50
   3   8  -3   27.60    9.00
  -3   8   3   24.30    3.30
   3   8  -3   25.50    4.60
   3   8  -3   23.40    9.00
  -3   8   3   24.70    8.10
   2  -8  -3   94.59    6.60
   2  -8  -3   87.09    6.00
  -2  -8   3   93.79    7.50
   2  -8  -3   83.29    9.40
  -2  -8   3   87.19    6.50
  -2  -8   3   84.49    9.00
   2  -8  -3   88.79    5.30
  -2  -8   3   90.79    4.70
   2  -8  -3   93.39    5.00
  -2   8   3   95.09    6.00
  -2   8   3  102.99    9.70
   2   8  -3   97.09    7.40
   2   8  -3   98.79   10.90
   2   8  -3   91.99    6.00
  -2   8   3   79.59   15.20
  -2   8   3   86.49    6.30
   2   8  -3   85.69   13.30
   2   8  -3   95.29   16.20
   1  -8  -3  548.05   17.30
   1  -8  -3  539.85   19.10
   1  -8  -3  546.35   19.80
   1  -8  -3  526.95   16.80
   1  -8  -3  492.45   18.40
   1  -8  -3  517.65   23.80
  -1  -8   3  542.55   20.30
  -1  -8   3  531.65   19.00
  -1  -8   3  542.75   23.00
  -1   8   3  528.35   18.30
   1   8  -3  503.15   34.90
  -1   8   3  532.75   19.50
   1   8  -3  540.75   27.20
  -1   8   3  518.65   38.10
  -1   8   3  544.75   26.20
   1   8  -3  546.75   20.30
   0  -8   3 1029.70   31.70
   0  -8   3 1021.40   31.80
   0  -8   3  966.20   30.10
   0  -8  -3  944.11   30.30
   0  -8  -3 1003.20   31.80
   0  -8  -3  996.20   29.30
   0  -8   3 1002.60   35.70
   0  -8  -3 1015.10   28.20
   0  -8  -3 1029.10   31.30
   0   8  -3 1017.40   40.10
   0   8   3  962.60   55.19
   0   8  -3 1002.50   31.70
   0   8   3  974.90   39.60
   0   8  -3  981.70   50.29
   0   8   3  981.70   31.70
   0   8   3  988.50   30.20
   1  -8   3  420.76   16.30
  -1  -8  -3  431.66   16.90
   1  -8   3  423.76   20.40
  -1  -8  -3  429.56   17.50
   1  -8   3  400.86   14.90
  -1  -8  -3  431.26   13.80
   1  -8   3  423.56   16.20
  -1  -8  -3  435.86   15.60
  -1  -8  -3  408.96   15.90
   1   8   3  404.16   17.00
   1   8   3  417.66   24.00
  -1   8  -3  410.86   16.40
   1   8   3  422.96   15.70
  -1   8  -3  421.36   22.50
   1   8   3  369.56   33.40
  -1   8  -3  401.26   29.10
   2  -8   3  364.66   13.90
   2  -8   3  334.97   18.10
   2  -8   3  342.07   13.90
  -2  -8  -3  368.36   16.00
  -2  -8  -3  336.67   11.70
  -2  -8  -3  353.46   14.20
  -2  -8  -3  374.36   15.50
  -2  -8  -3  356.96   15.00
  -2   8  -3  356.06   19.60
   2   8   3  357.76   14.10
  -2   8  -3  363.16   26.50
   2   8   3  339.77   15.40
  -2   8  -3  361.06   14.30
   2   8   3  343.47   21.80
   2   8   3  339.57   33.30
  -3  -8  -3  189.58   10.80
   3  -8   3  202.38    9.20
   3  -8   3  189.38   13.70
  -3  -8  -3  199.98   10.90
   3  -8   3  204.58    9.20
  -3  -8  -3  201.08   10.30
   3   8   3  203.28   11.20
   3   8   3  193.28   16.40
   3   8   3  206.28   25.90
  -3   8  -3  201.68    9.50
  -3   8  -3  199.78   13.70
   3   8   3  201.38   10.00
  -3   8  -3  204.68   18.20
   4  -8   3   59.09    4.20
   4  -8   3   48.70    4.90
  -4  -8  -3   51.69    5.60
  -4  -8  -3   57.39    5.60
  -4  -8  -3   61.59    6.20
   4  -8   3   63.69    8.00
  -4   8  -3   62.59    4.70
  -4   8  -3   57.59    7.10
   4   8   3   58.19    5.30
   4   8   3   54.29    5.90
   4   8   3   62.59   16.30
  -4   8  -3   41.40    9.50
   4   8   3   66.29    9.70
   5  -8   3  305.87   12.80
   5  -8   3  323.27   18.20
  -5  -8  -3  333.07   14.80
   5  -8   3  315.97   10.80
  -5  -8  -3  313.17   14.90
  -5  -8  -3  321.67   15.00
   5   8   3  260.07   31.50
  -5   8  -3  350.46   16.20
   5   8   3  332.47   13.70
  -5   8  -3  324.77   21.20
   5   8   3  313.47   22.50
   5   8   3  348.37   15.90
  -5   8  -3  334.67   11.80
  -6  -8  -3   78.49    9.60
   6  -8   3   70.29    3.80
  -6  -8  -3   67.39    6.50
  -6  -8  -3   70.39    6.60
   6  -8   3   73.19    4.70
   6   8   3   83.19   11.70
   6   8   3   73.29    5.80
  -6   8  -3   72.09    4.20
   6   8   3   72.79    6.90
   7  -8   3   37.90    4.30
  -7  -8  -3   40.00    5.20
   7  -8   3   41.10    3.50
  -7  -8  -3   34.40    5.00
  -7  -8  -3   44.70    5.70
  -7   8  -3   43.80    2.90
   7   8   3   43.00    4.40
   7   8   3   50.99    8.90
   7   8   3   45.90    5.80
   8  -8   3   58.79    5.30
   8  -8   3   61.89    4.10
  -8  -8  -3   61.99    6.10
  -8  -8  -3   66.79    6.20
  -8  -8  -3   57.69    6.10
   8   8   3   50.79   11.00
   8   8   3   65.59    5.30
   8   8   3   59.29    6.50
  -8   8  -3   62.29    3.20
  -9  -8  -3   30.40    4.30
  -9  -8  -3   27.50    4.40
   9  -8   3   29.90    2.90
  -9  -8  -3   39.60    4.80
   9  -8   3   30.90    3.80
   9   8   3   30.70    3.50
   9   8   3   37.20    5.00
   9   8   3   22.00    7.90
  -9   8  -3   31.70    2.10
  10  -8   3   13.40    1.70
 -10  -8  -3    9.70    2.50
  10  -8   3   14.50    2.80
  10  -8   3   16.10    2.10
 -10  -8  -3   13.90    2.90
 -10  -8  -3   14.70    2.90
  10   8   3   14.60    3.20
 -10   8  -3   13.50    1.70
  10   8   3   13.20    2.50
 -11  -8  -3   87.79    5.70
  11  -8   3   79.79    3.90
 -11  -8  -3   85.39    5.80
 -11  -8  -3   80.09    5.10
 -11  -8  -3   81.69    5.30
  11  -8   3   81.69    3.80
  11  -8   3   88.79    5.30
  11   8   3   85.39    4.40
  11   8   3   86.49    6.10
 -11   8  -3   86.09    3.80
  12  -8   3   79.39    4.70
  12  -8   3   78.09    3.50
 -12  -8  -3   76.59    4.70
  12  -8   3   77.79    3.40
 -12  -8  -3   78.49    4.60
 -12  -8  -3   75.49    4.50
 -12  -8  -3   73.39    3.90
  12   8   3   73.89    6.50
  12   8   3   71.79    3.30
 -12   8  -3   88.19    5.50
  11  -9  -3    9.60    1.60
  11  -9  -3    9.10    1.80
 -11  -9   3    8.20    2.00
 -11  -9   3    8.80    1.90
  11   9  -3    6.60    1.60
 -11   9   3    9.60    1.50
  10  -9  -3   25.10    2.30
 -10  -9   3   25.70    3.60
  10  -9  -3   25.60    4.50
 -10  -9   3   30.20    3.40
  10   9  -3   28.60    3.30
 -10   9   3   27.50    1.90
   9  -9  -3   34.50    1.90
  -9  -9   3   23.60    4.90
   9  -9  -3   37.00    3.50
  -9  -9   3   35.90    5.30
  -9   9   3   37.00    1.90
   9   9  -3   33.20    4.60
  -8  -9   3    2.60    2.00
  -8  -9   3    6.10    2.30
   8  -9  -3    6.20    1.00
   8  -9  -3    4.60    1.80
   8  -9  -3    2.90    1.30
   8   9  -3    3.70    2.20
  -8   9   3    4.70    1.00
   7  -9  -3   18.10    1.30
  -7  -9   3   16.70    3.30
   7  -9  -3   22.00    2.70
   7  -9  -3   19.50    2.90
   7  -9  -3   19.50    1.90
   7   9  -3   13.20    5.50
   7   9  -3   19.90    3.60
  -7   9   3   19.70    1.60
   6  -9  -3   95.09    4.70
  -6  -9   3   86.79    6.80
   6  -9  -3   94.59    5.90
  -6  -9   3  107.19    7.70
   6  -9  -3   93.89    5.40
   6   9  -3   98.79    7.50
  -6   9   3   91.79    4.10
   6   9  -3   92.59   10.80
   5  -9  -3  180.28    7.40
   5  -9  -3  171.38    7.80
  -5  -9   3  168.88   10.10
  -5  -9   3  168.68    9.60
   5   9  -3  178.68   10.30
   5   9  -3  176.48   15.00
  -5   9   3  160.38    6.60
   4  -9  -3    7.00    2.00
  -4  -9   3    7.90    2.40
   4  -9  -3    6.50    1.30
  -4  -9   3    6.70    2.30
   4  -9  -3    6.10    1.70
   4   9  -3   -1.70    3.80
  -4   9   3    6.20    1.50
   4   9  -3    5.40    2.20
   3  -9  -3  179.28    9.40
   3  -9  -3  177.08    7.80
   3  -9  -3  175.08    8.10
  -3  -9   3  175.08   10.50
  -3  -9   3  194.18   13.70
  -3  -9   3  173.08    9.20
  -3   9   3  178.68    8.10
   3   9  -3  215.48   12.50
   3   9  -3  180.18   16.60
  -2  -9   3   13.90    3.00
   2  -9  -3   14.20    3.00
  -2  -9   3   13.90    3.20
  -2  -9   3   17.20    5.20
   2  -9  -3   14.00    2.90
  -2  -9   3   14.10    2.00
   2   9  -3   12.50    3.90
  -2   9   3    9.20    5.10
  -2   9   3   11.50    2.30
   2   9  -3   10.30    4.50
  -1  -9   3  325.87   13.80
  -1  -9   3  269.37   16.90
   1  -9  -3  349.47   14.90
   1  -9  -3  340.27   13.90
  -1  -9   3  339.27   14.50
   1  -9  -3  385.46   17.80
   1   9  -3  342.47   14.40
   1   9  -3  328.87   20.50
   0  -9   3  117.09    7.00
   0  -9  -3  115.99    6.50
   0  -9  -3  111.49    7.20
   0  -9   3  111.49    7.50
   0  -9   3  116.19    7.80
   0  -9  -3  110.09    7.50
   0  -9   3  102.09    6.60
   0   9   3  128.79   13.80
   0   9  -3  115.59    7.30
   0   9  -3  116.09   11.20
   0   9   3  104.79    6.60
  -1  -9  -3  146.19    8.90
  -1  -9  -3  151.38    9.60
  -1  -9  -3  137.99    6.30
   1  -9   3  148.99    7.70
   1   9   3  166.58   17.50
  -1   9  -3  144.39    8.40
  -1   9  -3  138.49   13.10
   1   9   3  149.59    9.30
  -2  -9  -3  144.79   13.00
   2  -9   3  188.38    9.90
  -2  -9  -3  178.28    9.30
   2  -9   3  176.68    8.40
  -2   9  -3  191.48   13.80
   2   9   3  202.28   10.70
   2   9   3  192.88   19.50
   2   9   3  172.68    9.80
  -3  -9  -3   40.20    5.00
   3  -9   3   36.40    3.40
  -3  -9  -3   33.00    4.00
   3  -9   3   36.30    3.20
  -3  -9  -3   37.10    4.70
  -3  -9  -3   42.70    4.00
   3   9   3   25.40    6.20
  -3   9  -3   35.10    6.30
   3   9   3   34.30    4.30
   3   9   3   35.20    4.00
  -3   9  -3   41.30    3.80
  -4  -9  -3   33.40    4.60
  -4  -9  -3   32.30    4.00
   4  -9   3   33.90    3.30
  -4  -9  -3   33.50    4.50
  -4  -9  -3   29.30    3.60
   4  -9   3   30.30    2.60
  -4   9  -3   26.80    2.90
   4   9   3   28.90    4.40
   4   9   3   28.50    8.40
   4   9   3   33.60    3.90
  -4   9  -3   30.10    5.50
   5  -9   3   45.70    3.80
  -5  -9  -3   49.50    4.70
  -5  -9  -3   57.09    5.80
   5  -9   3   51.39    2.80
  -5  -9  -3   49.70    5.60
  -5  -9  -3   53.39    5.00
   5   9   3   45.00    5.30
  -5   9  -3   53.79    3.50
   5   9   3   57.19    8.70
   5   9   3   53.69    4.80
  -6  -9  -3   67.19    6.10
  -6  -9  -3   73.89    5.70
  -6  -9  -3   68.39    6.30
   6  -9   3   74.79    4.50
  -6  -9  -3   65.29    5.20
  -6   9  -3   76.89    3.80
   6   9   3   72.69   10.70
   6   9   3   75.89    6.40
   6   9   3   66.29    5.20
  -7  -9  -3  164.88    9.30
  -7  -9  -3  166.18    8.60
  -7  -9  -3  162.68    8.30
  -7  -9  -3  173.88    9.60
   7  -9   3  159.08    7.70
   7  -9   3  167.98    7.00
   7   9   3  167.18    8.20
   7   9   3  176.98    9.90
  -7   9  -3  171.68    5.80
   7   9   3  157.48   14.00
  -8  -9  -3   62.19    6.10
  -8  -9  -3   65.19    5.50
  -8  -9  -3   67.69    5.60
   8  -9   3   52.49    4.00
   8  -9   3   57.19    3.60
   8   9   3   65.99    4.50
   8   9   3   67.29    6.70
  -8   9  -3   66.49    2.90
  -9  -9  -3   86.19    5.60
   9  -9   3   83.79    5.60
  -9  -9  -3   68.99    6.30
   9  -9   3   85.99    4.20
  -9  -9  -3   92.19    5.80
   9  -9   3   89.59    3.40
  -9  -9  -3   85.39    4.90
  -9   9  -3   89.59    3.40
   9   9   3   85.89    4.70
   9   9   3   78.39    5.80
  10  -9   3   75.69    4.40
 -10  -9  -3   87.39    5.10
 -10  -9  -3   83.89    5.10
  10  -9   3   75.49    3.60
  10  -9   3   75.09    3.30
 -10  -9  -3   79.29    4.70
 -10   9  -3   79.29    3.40
  10   9   3   78.39    7.50
 -11  -9  -3  116.39    5.20
  11  -9   3  122.89    6.10
  11  -9   3  113.49    4.20
 -11  -9  -3  126.69    5.90
 -11   9  -3  120.29    4.60
  11   9   3  130.89    5.90
  -9 -10   3   15.00    2.30
   9 -10  -3   15.50    1.60
  -9 -10   3   16.70    2.70
  -9 -10   3   17.00    3.30
  -9  10   3   17.00    1.60
   9  10  -3   13.10    2.10
  -8 -10   3  148.39    7.50
  -8 -10   3  143.19    6.80
   8 -10  -3  155.78    6.00
  -8 -10   3  152.58    8.30
   8  10  -3  159.78    7.30
  -8  10   3  159.38    4.70
  -7 -10   3    3.20    1.60
  -7 -10   3    4.70    2.00
   7 -10  -3    5.70    0.90
  -7 -10   3    8.50    2.00
   7 -10  -3    5.90    1.40
   7  10  -3    3.40    1.50
  -7  10   3    4.70    0.80
  -6 -10   3   15.00    4.10
  -6 -10   3   12.60    2.60
   6 -10  -3   11.30    2.10
   6 -10  -3   14.70    1.50
  -6 -10   3   14.70    3.80
  -6  10   3   13.50    1.30
   6  10  -3   15.00    4.70
  -5 -10   3   15.60    2.80
  -5 -10   3   13.20    2.80
   5 -10  -3   18.30    2.30
   5 -10  -3   19.90    2.20
  -5 -10   3   17.30    3.00
  -5  10   3   16.70    1.50
   5  10  -3   13.80    2.70
  -4 -10   3    1.80    1.70
   4 -10  -3   -0.30    0.80
  -4 -10   3    0.80    1.30
   4 -10  -3    1.90    1.10
  -4 -10   3   -2.10    1.70
  -4  10   3    0.10    0.70
   4  10  -3   13.60    6.30
   4  10  -3    2.40    1.50
   3 -10  -3   -1.70    0.90
   3 -10  -3    0.70    0.90
  -3 -10   3   -2.50    1.40
  -3 -10   3    0.10    1.20
  -3 -10   3   -0.10    1.10
   3 -10  -3    0.60    1.00
   3  10  -3    3.00    4.50
  -3  10   3   -1.30    0.70
   3  10  -3    1.30    1.30
   2 -10  -3   42.30    3.70
   2 -10  -3   41.50    3.20
   2 -10  -3   44.60    4.30
  -2 -10   3   40.20    3.80
  -2 -10   3   41.20    4.30
   2  10  -3   36.30    4.00
  -2  10   3   35.50    3.00
   2  10  -3   29.00    6.70
  -1 -10   3   54.09    3.60
  -1 -10   3   51.99    4.40
   1 -10  -3   54.19    3.50
   1 -10  -3   49.20    4.20
   1 -10  -3   55.39    3.80
  -1 -10   3   52.89    4.10
   1  10  -3   56.29    9.30
   1  10  -3   51.79    4.50
  -1  10   3   50.39    3.80
   0 -10   3   58.09    4.40
   0 -10   3   61.89    3.60
   0 -10  -3   59.79    4.30
   0 -10   3   61.49    4.20
   0  10  -3   52.99    4.40
   0  10  -3   51.79    8.90
   0  10   3   56.79    4.30
   1 -10   3  208.98    8.60
  -1 -10  -3  216.98   10.00
  -1 -10  -3  219.78    9.50
   1 -10   3  217.18    8.10
   1  10   3  215.18    9.60
  -1  10  -3  213.68   15.20
   1  10   3  214.88   17.60
  -1  10  -3  216.58    9.00
  -2 -10  -3    7.10    2.10
  -2 -10  -3   11.00    2.60
   2 -10   3   11.80    2.30
   2 -10   3   10.10    1.80
  -2  10  -3   11.00    2.10
   2  10   3    6.50    1.90
   2  10   3    9.70    5.80
  -3 -10  -3    8.50    2.60
  -3 -10  -3    6.20    2.10
   3 -10   3    9.80    1.50
   3 -10   3    9.80    1.90
   3  10   3    7.40    2.10
   3  10   3    8.80    2.00
  -3  10  -3    9.80    1.80
   4 -10   3  134.39    6.00
  -4 -10  -3  141.69    7.90
  -4 -10  -3  136.19    7.50
  -4 -10  -3  129.59    5.10
   4 -10   3  124.69    4.80
  -4  10  -3  140.49    5.50
   4  10   3  131.09   10.80
   4  10   3  145.69    7.00
  -5 -10  -3    4.80    1.10
  -5 -10  -3    9.80    2.60
   5 -10   3   11.90    2.00
  -5 -10  -3    4.80    2.10
   5  10   3    8.80    2.20
   5  10   3    8.20    1.90
  -6 -10  -3   27.10    3.40
   6 -10   3   23.60    2.30
  -6 -10  -3   20.70    2.20
  -6 -10  -3   23.00    3.30
   6  10   3   28.30    3.20
   6  10   3   26.30    2.80
  -6  10  -3   25.10    1.70
  -7 -10  -3    0.40    1.20
   7 -10   3    0.70    0.90
  -7 -10  -3    1.80    1.40
   7  10   3    3.90    2.20
  -7  10  -3    0.30    0.60
   7  10   3    0.20    0.80
   8 -10   3   22.90    1.30
   8 -10   3   22.30    2.00
  -8 -10  -3   28.20    3.20
  -8 -10  -3   27.90    2.80
  -8  10  -3   27.20    1.60
   8  10   3   26.40    2.90
  -6 -11   3   24.90    2.40
   6 -11  -3   28.60    2.00
   6  11  -3   24.90    2.30
  -5 -11   3   29.80    2.80
   5 -11  -3   36.20    1.60
  -5 -11   3   33.30    2.60
  -5 -11   3   35.60    3.60
   5 -11  -3   30.80    2.80
  -5  11   3   36.70    2.10
   5  11  -3   37.20    2.90
   4 -11  -3   38.10    2.40
  -4 -11   3   34.40    2.90
  -4 -11   3   35.60    2.30
   4 -11  -3   36.50    2.70
  -4  11   3   33.40    1.60
   3 -11  -3   19.90    1.70
  -3 -11   3   19.90    2.30
   3 -11  -3   19.70    2.20
   3  11  -3   18.10    2.20
  -3  11   3   19.90    1.40
  -2 -11   3   16.90    2.20
   2 -11  -3   18.70    1.80
   2 -11  -3   15.60    1.80
  -2  11   3   19.00    1.90
   2  11  -3   18.30    2.10
   1 -11  -3  115.99    5.10
  -1 -11   3  117.59    5.10
   1 -11  -3  120.09    5.00
  -1  11   3  112.49    5.10
   1  11  -3  123.19    5.40
   0 -11  -3   66.09    3.30
   0 -11   3   71.29    4.00
   0 -11  -3   67.39    3.90
   0  11  -3   71.69    3.80
   0  11   3   68.69    3.60
   1 -11   3   13.00    1.40
  -1 -11  -3   15.00    3.00
   1 -11   3   13.20    1.60
  -1 -11  -3   11.20    1.90
  -1  11  -3   16.70    1.80
   1  11   3   14.30    1.80
  -2 -11  -3   23.10    2.30
  -2 -11  -3   24.80    2.60
   2 -11   3   24.00    2.20
  -2  11  -3   24.40    1.90
   2  11   3   24.30    2.70
  -3 -11  -3   10.20    1.80
   3 -11   3   12.60    1.60
  -3 -11  -3   10.70    1.90
   3  11   3   15.90    2.40
   4 -11   3    7.70    1.50
  -4 -11  -3    5.90    1.60
  -4 -11  -3    5.50    1.60
  -4  11  -3    6.40    1.00
   4  11   3    4.60    1.20
  -5 -11  -3   26.00    2.40
   5 -11   3   31.40    2.30
  -5 -11  -3   28.70    2.80
  -5  11  -3   31.30    1.70
   5  11   3   23.90    2.20
  18   0  -4   50.29    4.80
  18   0  -4   37.90    3.60
 -18   0   4   44.60    4.10
 -17   0   4    7.90    2.30
 -17   0   4    3.70    3.80
  17   0  -4    4.80    2.60
  17   0  -4    3.60    1.80
  17   0  -4    6.60    1.90
  16   0  -4   52.69    4.70
  16   0  -4   56.29    5.30
  16   0  -4   50.79    5.00
 -16   0   4   56.99    4.10
 -16   0   4   63.79    5.80
 -15   0   4   11.60    3.20
  15   0  -4   11.00    3.20
 -15   0   4    9.30    3.50
 -15   0   4   18.80    3.10
 -14   0   4   63.69    8.40
  14   0  -4   73.29    6.60
 -14   0   4   70.69    6.70
 -14   0   4   78.59    5.70
  13   0  -4  183.68   10.30
 -13   0   4  181.08    8.90
 -13   0   4  168.68   11.10
 -13   0   4  191.58   10.50
 -12   0   4  909.71   28.30
  12   0  -4  834.62   26.70
 -12   0   4  840.12   47.10
 -12   0   4  888.21   30.00
  12   0  -4  858.51   43.50
  12   0  -4  885.01   28.30
 -11   0   4  174.38    9.00
  11   0  -4  172.78   17.00
 -11   0   4  172.68   16.10
 -11   0   4  195.78   14.40
  11   0  -4  184.08   13.60
  11   0  -4  191.38    9.40
  10   0  -4    7.10    4.70
 -10   0   4    9.80    3.60
  10   0  -4    6.60    1.70
  10   0  -4   17.40    4.60
 -10   0   4    8.10    3.60
  10   0  -4    6.30    2.80
  10   0  -4    3.70    2.00
   9   0  -4  197.38   15.70
   9   0  -4  184.18   12.20
   9   0  -4  185.78   12.80
  -9   0   4  207.38   14.30
  -9   0   4  184.88   13.40
  -8   0   4   10.60    3.10
   8   0  -4   20.90    5.60
   8   0  -4   12.80    3.50
  -8   0   4   19.10    4.60
   8   0  -4   17.30    3.80
  -7   0   4 1252.27   40.30
   7   0  -4 1219.18   43.60
   7   0  -4 1267.47   39.30
   6   0  -4 3687.33  104.79
   6   0  -4 3845.12  100.79
  -6   0   4 3877.81  101.59
  -6   0   4 3801.22   98.99
  -5   0   4 2218.28   59.39
   5   0  -4 2035.10   62.09
   5   0  -4 2084.69   58.59
  -5   0   4 2173.48   56.09
  -4   0   4 4072.59   95.79
   4   0  -4 3940.91  100.69
   4   0  -4 3660.83  101.79
  -4   0   4 3890.11   99.49
   4   0  -4 3618.74   98.99
   3   0  -4 8729.23  206.18
   3   0  -4 7742.03  203.18
  -1   0   4 1324.27   33.20
  -1   0   4 1362.36   36.20
   1   0  -4 1413.26   37.10
   1   0  -4 1271.07   37.30
   0   0  -4  394.86   12.10
   0   0   4  373.86   12.10
   0   0  -4  392.46   13.50
   0   0   4  359.86   11.30
   0   0  -4  372.26   11.60
   1   0   4  104.69    4.60
  -1   0  -4   96.09    5.00
  -1   0  -4   96.99    5.40
  -1   0  -4  101.39    4.50
  -2   0  -4  412.56   13.20
  -2   0  -4  429.36   13.90
  -2   0  -4  427.76   14.60
  -3   0  -4 4920.61  122.39
  -3   0  -4 4816.52  123.29
  -3   0  -4 5093.49  125.69
   3   0   4 4830.52  123.29
  -4   0  -4 3568.94   94.89
  -4   0  -4 3395.46   99.99
   4   0   4 4085.49   98.69
   5   0   4 1454.15   38.80
  -5   0  -4 1567.94   46.00
   5   0   4 1493.55   39.60
  -5   0  -4 1393.86   43.80
   6   0   4  334.07   10.80
   6   0   4  338.37   12.20
  -6   0  -4  353.66   17.80
  -6   0  -4  325.27   16.00
   7   0   4  462.45   14.90
   7   0   4  493.05   17.30
  -7   0  -4  487.85   23.80
   8   0   4  167.48    7.70
  -8   0  -4  182.08    9.60
   8   0   4  178.38   10.10
  -8   0  -4  192.28   15.20
  -9   0  -4    3.20    3.50
  -9   0  -4    7.80    1.90
   9   0   4    8.70    3.00
   9   0   4   17.40    3.60
  -9   0  -4    9.20    1.90
 -10   0  -4  205.38    9.00
 -10   0  -4  196.28    8.90
 -10   0  -4  189.88    8.00
  10   0   4  212.98    7.60
  10   0   4  214.78   14.30
  10   0   4  199.78    9.00
 -10   0  -4  200.58   19.00
  11   0   4  225.58   10.40
  11   0   4  222.78    8.50
 -11   0  -4  224.38   10.50
 -11   0  -4  225.78   10.30
 -11   0  -4  216.08    8.80
  11   0   4  238.58   18.70
  12   0   4   -2.40    2.20
 -12   0  -4    2.00    2.00
 -12   0  -4    5.20    2.10
  12   0   4    1.40    1.80
  12   0   4    1.10    1.20
 -12   0  -4    2.80    2.00
  13   0   4   70.79    3.90
 -13   0  -4   63.09    5.80
  13   0   4   66.69    5.70
 -13   0  -4   77.29    6.30
  13   0   4   54.89    9.50
  14   0   4   66.49   11.20
  14   0   4   71.89    6.00
 -14   0  -4   73.79    6.40
 -14   0  -4   67.19    5.90
  14   0   4   75.69    4.70
 -15   0  -4  121.19    7.20
  15   0   4  134.09   18.20
 -15   0  -4  132.69    8.20
  15   0   4  115.79    7.60
 -16   0  -4   17.10    3.10
  16   0   4    7.50    2.10
 -16   0  -4   12.90    2.40
 -17   0  -4   58.89    4.70
 -17   0  -4   58.49    3.90
 -17   0  -4   71.19    6.30
  17   0   4   61.69    6.20
  18  -1  -4  242.48    9.70
 -18  -1   4  219.48    9.40
  18  -1  -4  234.98   10.00
  18   1  -4  235.38    9.50
  18   1  -4  224.58    8.40
 -18   1   4  233.48    9.60
 -17  -1   4    6.70    3.30
  17  -1  -4    6.50    2.10
  17  -1  -4    5.10    1.90
 -17  -1   4    7.00    2.30
 -17   1   4    4.40    1.70
 -17   1   4    5.40    2.00
  17   1  -4    7.10    2.20
  17   1  -4    4.80    2.20
  17   1  -4   10.40    2.30
 -16  -1   4    2.70    1.50
  16  -1  -4   -1.70    1.10
 -16  -1   4    1.10    1.90
 -16  -1   4    2.30    3.30
  16  -1  -4   -1.10    1.50
  16  -1  -4   -0.90    1.50
 -16   1   4    1.60    2.00
 -16   1   4    0.20    1.20
  16   1  -4    0.50    1.50
  16   1  -4    1.20    2.00
  16   1  -4    1.60    1.40
 -15  -1   4   51.29    4.40
 -15  -1   4   57.39    6.10
  15  -1  -4   49.70    4.20
  15  -1  -4   49.90    5.20
  15  -1  -4   54.29    5.50
  15  -1  -4   47.10    3.90
 -15  -1   4   44.90    5.60
 -15   1   4   49.40    5.40
  15   1  -4   53.39    5.80
 -15   1   4   38.50    6.80
 -15   1   4   47.90    4.40
  15   1  -4   34.80    4.10
 -14  -1   4  568.04   29.00
 -14  -1   4  574.14   21.80
  14  -1  -4  579.74   20.90
 -14  -1   4  596.74   19.50
  14  -1  -4  599.24   21.00
 -14   1   4  570.74   20.90
  14   1  -4  574.84   22.00
  14   1  -4  556.94   21.80
 -14   1   4  603.84   19.40
 -14   1   4  547.95   22.70
  13  -1  -4  952.80   29.40
 -13  -1   4  976.60   29.20
  13  -1  -4  930.51   29.90
 -13  -1   4  932.01   32.70
 -13  -1   4  968.50   31.50
 -13   1   4  958.80   30.00
 -13   1   4  964.40   42.40
  13   1  -4  947.91   31.50
 -12  -1   4  351.66   13.60
  12  -1  -4  357.56   21.70
  12  -1  -4  373.76   14.50
  12  -1  -4  343.17   25.10
 -12  -1   4  350.66   16.30
  12  -1  -4  366.66   14.30
 -12  -1   4  355.06   35.70
 -12  -1   4  360.16   15.50
 -12   1   4  330.27   24.20
  12   1  -4  344.07   25.50
 -12   1   4  353.36   14.10
  12   1  -4  320.67   22.30
  12   1  -4  363.66   15.60
 -11  -1   4  234.78   19.60
  11  -1  -4  236.48   15.60
 -11  -1   4  238.38   10.00
 -11  -1   4  214.68   12.90
  11  -1  -4  237.98    9.00
  11  -1  -4  230.18   19.20
 -11  -1   4  224.88   11.40
  11  -1  -4  238.48   10.60
  11  -1  -4  237.68   10.30
  11   1  -4  230.98   19.70
  11   1  -4  248.08   17.50
 -11   1   4  239.78   17.50
  11   1  -4  235.28   11.70
 -11   1   4  228.98   10.00
 -11   1   4  229.48   17.80
  10  -1  -4   10.20    4.80
 -10  -1   4    4.60    2.40
 -10  -1   4    1.20    4.30
  10  -1  -4    0.80    2.50
 -10  -1   4    7.90    2.10
  10  -1  -4    8.20    2.10
  10  -1  -4    7.30    1.90
 -10   1   4    1.80    3.30
 -10   1   4    7.20    4.00
  10   1  -4    8.60    4.10
 -10   1   4    5.80    3.00
  10   1  -4    4.10    2.20
  10   1  -4   10.40    4.00
   9  -1  -4  262.47   14.40
  -9  -1   4  265.77   17.90
   9  -1  -4  226.28    9.70
   9  -1  -4  245.68   19.20
   9  -1  -4  261.17   17.90
  -9   1   4  253.77   14.00
   9   1  -4  252.87   18.50
  -9   1   4  282.77   16.00
   9   1  -4  246.28   14.30
   9   1  -4  234.38   11.30
   9   1  -4  237.18   14.90
  -8  -1   4 2556.24   75.09
   8  -1  -4 2416.16   75.79
   8  -1  -4 2343.27   68.79
   8  -1  -4 2473.95   69.59
   8   1  -4 2402.86   77.09
   8   1  -4 2376.66   65.59
   8   1  -4 2503.55   71.19
  -8   1   4 2440.66   67.09
  -7  -1   4 1348.67   44.60
   7  -1  -4 1372.46   40.40
   7  -1  -4 1273.77   44.50
   7  -1  -4 1253.47   39.90
   7   1  -4 1257.57   37.30
   7   1  -4 1306.27   46.20
   7   1  -4 1281.27   41.30
  -7   1   4 1293.67   36.80
   6  -1  -4 4289.77  111.59
   6  -1  -4 4258.07  116.39
  -6  -1   4 4298.87  116.19
   6  -1  -4 4258.67  111.99
   6   1  -4 4198.88  109.39
   6   1  -4 4129.49  117.49
  -6   1   4 4541.75  108.29
   6   1  -4 4306.77  113.59
  -5  -1   4  247.98   13.00
   5  -1  -4  238.68   12.90
   5  -1  -4  248.38   11.20
   5  -1  -4  243.08   10.80
  -5   1   4  255.47    9.00
   5   1  -4  239.28   13.60
   5   1  -4  228.28    9.80
   5   1  -4  237.98   11.90
   4  -1  -4   15.40    3.50
   4  -1  -4    9.50    2.20
  -4  -1   4   18.30    3.90
  -4   1   4   10.00    1.70
   4   1  -4   12.20    2.90
   4   1  -4   15.60    3.10
   4   1  -4   11.50    2.00
   3  -1  -4  323.07   12.40
  -3  -1   4  359.56   14.60
   3  -1  -4  345.67   12.30
  -3   1   4  329.07   12.60
   3   1  -4  360.86   13.90
   3   1  -4  305.07   12.60
   3   1  -4  361.26   10.00
  -2  -1   4  577.34   19.30
   2  -1  -4  528.05   17.00
   2  -1  -4  524.85   16.50
   2   1  -4  484.75   17.50
  -2   1   4  529.65   18.30
   2   1  -4  509.45   16.30
   1  -1  -4  735.23   21.50
  -1  -1   4  730.33   23.20
   1  -1  -4  735.73   20.80
   1   1  -4  700.63   22.60
   1   1  -4  701.43   19.90
   1   1  -4  693.93   22.60
   0  -1  -4 1069.59   28.40
   0  -1  -4 1027.60   27.50
   0  -1   4  949.71   38.00
   0   1  -4 1007.60   27.00
   0   1  -4  996.30   29.50
   0   1  -4  986.00   29.90
   0   1  -4  969.50   27.60
  -1  -1  -4 2965.60   73.49
  -1  -1  -4 2882.01   72.99
  -1   1  -4 2935.71   74.89
  -1   1  -4 2976.50   72.59
   1   1   4 2800.52   70.39
  -1   1  -4 2744.23   72.79
  -1   1  -4 2808.52   75.89
   2  -1   4  318.47   12.20
  -2  -1  -4  348.67   11.00
   2   1   4  302.27    9.70
  -2   1  -4  318.67   13.40
  -2   1  -4  358.46   11.00
  -2   1  -4  318.07   10.60
  -2   1  -4  331.07   11.80
   2   1   4  302.77   11.00
   3  -1   4  178.08    8.10
  -3   1  -4  204.48    7.80
   3   1   4  176.38    6.00
  -3   1  -4  163.48   11.20
  -3   1  -4  190.88    7.50
   3   1   4  187.18    7.10
  -4  -1  -4  762.72   30.90
   4  -1   4  842.22   24.90
  -4  -1  -4  825.12   22.40
  -4  -1  -4  846.72   24.50
  -4   1  -4  910.71   25.40
   4   1   4  842.02   24.80
  -4   1  -4  901.71   23.50
  -4   1  -4  820.62   28.90
   5  -1   4  528.85   17.40
   5  -1   4  512.35   16.20
  -5  -1  -4  503.05   16.00
  -5  -1  -4  475.85   23.70
  -5  -1  -4  513.05   16.10
  -5   1  -4  586.64   18.70
   5   1   4  520.95   16.20
  -6  -1  -4  929.91   34.90
  -6  -1  -4  969.80   29.40
   6  -1   4 1002.90   28.80
  -6  -1  -4  962.70   39.30
   6  -1   4 1033.70   28.80
   6   1   4 1011.70   29.30
  -6   1  -4 1058.79   32.30
   7  -1   4  147.29    7.80
  -7  -1  -4  147.99   10.70
   7  -1   4  166.88    7.40
  -7  -1  -4  138.19    8.00
   7   1   4  151.88    8.60
  -7   1  -4  151.78   10.30
   8  -1   4 1053.69   30.90
  -8  -1  -4 1031.70   33.10
   8  -1   4 1045.60   33.10
   8   1   4 1057.89   34.40
   9  -1   4  272.27   14.20
   9  -1   4  264.67   11.80
  -9  -1  -4  246.98   10.80
   9  -1   4  241.28    8.90
  -9   1  -4  252.77    9.60
  -9   1  -4  235.78    8.80
   9   1   4  242.18    8.60
   9   1   4  261.67   14.90
  -9   1  -4  274.47   18.40
  10  -1   4  530.95   20.40
 -10  -1  -4  546.85   18.80
 -10  -1  -4  571.74   20.20
  10  -1   4  550.14   17.10
 -10  -1  -4  531.05   18.50
  10  -1   4  520.95   15.60
  10  -1   4  568.24   24.90
 -10   1  -4  483.55   38.20
  10   1   4  573.14   26.30
  10   1   4  543.55   16.40
 -10   1  -4  542.55   17.10
  10   1   4  521.65   18.90
 -10   1  -4  523.05   22.80
 -10   1  -4  529.95   16.90
  11  -1   4   65.89    3.90
  11  -1   4   72.09    5.10
  11  -1   4   56.99   11.00
 -11  -1  -4   56.19    7.40
  11   1   4   68.79    5.80
 -11   1  -4   62.19    4.80
  12  -1   4  158.98    6.60
  12  -1   4  175.28    8.80
 -12  -1  -4  160.68    9.60
  12  -1   4  185.58   15.90
 -12  -1  -4  171.18    9.50
  12   1   4  166.58    9.60
 -12   1  -4  168.48    8.70
 -12   1  -4  155.48   19.30
 -12   1  -4  172.58    8.80
  12   1   4  164.38   15.40
  12   1   4  169.08    7.40
 -12   1  -4  166.38    7.40
 -13  -1  -4   44.50    5.20
  13  -1   4   48.90    9.20
 -13  -1  -4   46.70    5.40
  13  -1   4   44.60    4.50
  13   1   4   28.60    7.10
 -13   1  -4   40.70    3.30
 -13   1  -4   42.50    4.90
  13   1   4   45.60    5.00
 -13   1  -4   47.20    5.00
  13   1   4   43.20    3.50
  14  -1   4   44.10    4.90
 -14  -1  -4   42.60    5.20
  14  -1   4   41.80   10.30
 -14  -1  -4   55.49    5.40
  14   1   4   46.20   10.90
  14   1   4   49.70    3.00
 -14   1  -4   47.80    4.90
 -14   1  -4   48.80    5.00
  14   1   4   47.40    4.90
  15  -1   4   -2.40    1.50
 -15  -1  -4    1.20    1.70
  15  -1   4   -3.00    5.50
 -15  -1  -4    2.60    2.20
  15  -1   4   -1.40    1.20
  15   1   4    0.40    6.70
 -15   1  -4    1.90    1.80
  15   1   4    1.00    1.70
 -15   1  -4    1.80    1.80
 -16  -1  -4   23.60    3.70
 -16  -1  -4   29.00    3.30
  16  -1   4   26.00    3.60
 -16  -1  -4   27.00    4.00
 -16   1  -4   25.00    3.10
 -16   1  -4   28.70    3.80
  16   1   4   25.50    3.60
  17  -1   4    7.10    2.00
 -17  -1  -4   11.70    2.40
 -17  -1  -4    6.10    1.90
  17  -1   4    7.80    1.70
 -17  -1  -4   10.90    2.00
  17   1   4   13.40    2.50
 -17   1  -4    6.80    1.70
 -17   1  -4    9.20    2.10
  17   1   4    8.50    1.80
 -17   1  -4    7.00    3.50
 -18  -2   4    9.20    1.70
  18  -2  -4    8.40    1.60
  18  -2  -4   12.60    2.10
  18   2  -4    6.80    1.50
 -18   2   4    6.20    1.80
  18   2  -4    8.50    1.90
 -17  -2   4   80.79    6.60
 -17  -2   4   84.09    5.60
  17  -2  -4   87.89    5.60
  17  -2  -4   84.49    5.20
  17   2  -4   76.69    4.80
 -17   2   4   82.99    4.20
  17   2  -4   79.99    5.00
 -17   2   4   85.59    5.70
  17   2  -4   80.99    5.90
  16  -2  -4   25.30    3.70
 -16  -2   4   17.20    3.00
 -16  -2   4   13.20    3.10
  16  -2  -4   25.00    3.50
  16  -2  -4   24.20    3.10
 -16   2   4   19.10    2.90
  16   2  -4   25.60    3.90
 -16   2   4   17.00    3.10
 -15  -2   4    9.50    3.40
  15  -2  -4   10.10    2.90
  15  -2  -4    6.50    1.80
 -15  -2   4    7.10    1.60
 -15  -2   4    4.10    2.70
  15  -2  -4    7.80    2.30
 -15   2   4    4.70    2.30
  15   2  -4    6.30    1.90
  15   2  -4    5.70    2.40
  15   2  -4   10.90    2.60
 -15   2   4    6.80    2.10
 -14  -2   4   33.10    5.10
 -14  -2   4   21.50    4.40
  14  -2  -4   25.00    3.20
  14   2  -4   25.10    4.00
 -13  -2   4   80.89    7.40
 -13  -2   4  103.49    8.30
  13  -2  -4   88.99    6.30
  13  -2  -4   93.49    6.40
 -13  -2   4   89.49    6.20
  13  -2  -4   75.09    5.80
  13  -2  -4   67.09   12.90
  13   2  -4   82.29    7.80
 -13   2   4   77.09   19.60
 -13   2   4   92.49    6.40
  13   2  -4   56.09   11.10
  13   2  -4   87.29    6.80
 -12  -2   4  333.77   16.10
 -12  -2   4  275.87   29.70
  12  -2  -4  291.07   22.40
  12  -2  -4  336.47   13.70
  12  -2  -4  338.77   11.50
  12  -2  -4  328.57   12.90
  12  -2  -4  327.97   21.00
 -12  -2   4  350.76   15.60
 -12  -2   4  343.67   13.30
 -12   2   4  326.47   34.60
 -12   2   4  329.67   12.80
  12   2  -4  320.97   15.50
 -12   2   4  279.47   24.30
  12   2  -4  318.57   23.20
 -11  -2   4   52.59   11.00
 -11  -2   4   44.50    6.80
  11  -2  -4   56.29    4.30
  11  -2  -4   73.99   11.70
  11  -2  -4   42.10    5.10
 -11  -2   4   56.69    5.00
 -11  -2   4   43.90    5.80
  11  -2  -4   63.99    9.80
  11  -2  -4   60.29    3.60
  11  -2  -4   52.09    4.70
 -11   2   4   55.89    9.00
 -11   2   4   55.69    8.60
  11   2  -4   52.79    5.80
 -11   2   4   51.69    4.10
  11   2  -4   48.20    9.40
 -10  -2   4  123.89    7.00
  10  -2  -4  135.39   10.80
  10  -2  -4  125.19   13.10
  10  -2  -4  132.49    7.40
  10  -2  -4  115.29    5.90
 -10  -2   4  116.89    8.00
  10  -2  -4  112.89    4.70
 -10  -2   4  119.09   17.10
 -10  -2   4   95.29   13.50
  10   2  -4  106.49   13.00
  10   2  -4  122.69    8.50
  10   2  -4  104.79    5.60
 -10   2   4  121.59    9.60
 -10   2   4  105.99    5.40
  -9  -2   4   34.00   12.10
   9  -2  -4   36.90    2.70
  -9  -2   4   34.10    3.90
   9  -2  -4   42.20    7.00
   9  -2  -4   31.50    5.10
  -9  -2   4   34.70    4.80
   9   2  -4   27.70    4.60
  -9   2   4   36.20    4.50
   9   2  -4   32.40    4.40
   9   2  -4   50.59    8.50
   8  -2  -4  229.58   15.60
  -8  -2   4  257.27   17.50
   8  -2  -4  221.38   12.60
   8   2  -4  230.58   17.00
  -8   2   4  229.68   10.80
   8   2  -4  238.18   12.40
   7  -2  -4  801.32   31.90
  -7  -2   4  858.71   34.60
   7  -2  -4  843.22   28.20
   7   2  -4  844.02   28.00
   7   2  -4  753.92   33.40
  -7   2   4  833.42   25.60
   6  -2  -4  830.52   31.20
   6  -2  -4  864.51   28.00
  -6  -2   4  884.21   34.00
   6   2  -4  799.52   32.80
  -6   2   4  896.71   27.10
   6   2  -4  876.31   28.40
   5  -2  -4  303.97   10.40
   5  -2  -4  295.37   14.50
   5  -2  -4  332.07   13.10
  -5  -2   4  303.67   16.40
   5   2  -4  296.67   12.90
   5   2  -4  290.27   15.90
  -5   2   4  308.47   13.50
   4  -2  -4  290.07   10.10
   4  -2  -4  302.57   11.80
   4  -2  -4  260.77   12.70
  -4  -2   4  315.37   15.80
  -4   2   4  283.07   13.70
   4   2  -4  296.07   12.30
  -3  -2   4 1250.27   39.60
   3  -2  -4 1273.17   33.10
   3  -2  -4 1157.18   34.20
   3   2  -4 1181.88   35.40
  -3   2   4 1248.68   39.60
   2  -2  -4 2296.87   56.49
  -2  -2   4 2154.08   62.19
   2  -2  -4 2235.78   57.39
   2   2  -4 2141.89   58.79
  -2   2   4 2122.69   63.69
   1  -2  -4 2087.19   51.79
   1  -2  -4 2027.80   51.99
  -1  -2   4 1972.60   57.29
   1   2  -4 1947.71   53.79
   1   2  -4 1950.20   56.19
   0  -2   4 1625.84   47.10
   0  -2  -4 1628.64   41.70
   0  -2  -4 1656.83   41.80
   0   2  -4 1524.25   43.70
   0   2   4 1583.54   43.40
   0   2  -4 1488.25   51.19
   0   2  -4 1566.84   45.80
   0   2  -4 1637.04   45.10
  -1  -2  -4 5556.04  140.29
   1  -2   4 5686.93  146.19
  -1   2  -4 5782.02  142.99
  -1   2  -4 5794.72  144.09
  -1   2  -4 5877.41  145.19
   1   2   4 5779.92  141.69
   1   2   4 5298.27  139.89
   2  -2   4   89.89    6.60
  -2  -2  -4   94.29    4.00
  -2   2  -4   91.39    6.10
   2   2   4   98.09    3.80
  -2   2  -4   95.09    5.50
  -2   2  -4   93.09    5.60
   2   2   4   89.79    3.90
   3  -2   4   75.39    4.90
   3   2   4   72.19    3.70
  -3   2  -4   73.99    4.60
  -3   2  -4   79.59    4.50
   4  -2   4  936.01   27.30
  -4   2  -4  987.20   28.90
  -4   2  -4  945.21   25.60
   5  -2   4 1854.41   49.30
   5  -2   4 1862.61   52.19
   5   2   4 1865.71   50.09
  -5   2  -4 1889.61   51.69
   6  -2   4 2532.25   68.19
   6  -2   4 2539.65   66.19
   6   2   4 2401.46   67.79
  -6   2  -4 2661.43   69.09
   7  -2   4  606.74   20.50
   7  -2   4  591.74   20.00
   7   2   4  592.14   22.10
  -7   2  -4  604.84   22.40
  -8  -2  -4   54.69    4.70
   8  -2   4   60.29    5.10
   8  -2   4   62.19    5.70
  -8   2  -4   63.89    6.90
   8   2   4   64.09    6.80
   8   2   4   59.59    3.40
  -8   2  -4   57.29    2.80
   9  -2   4  438.26   13.00
   9  -2   4  435.96   24.80
   9  -2   4  470.55   20.10
  -9  -2  -4  476.15   23.10
  -9  -2  -4  451.65   16.60
  -9   2  -4  456.25   22.90
   9   2   4  476.25   22.50
   9   2   4  445.46   14.10
  -9   2  -4  454.05   13.40
  10  -2   4   69.79    3.70
  10  -2   4   66.59    7.80
 -10  -2  -4   65.79    6.00
  10  -2   4   88.09    7.20
  10  -2   4   74.89    4.30
 -10  -2  -4   75.69    6.10
  10   2   4   73.09    4.50
  10   2   4   77.29    9.50
 -10   2  -4   76.39   10.20
 -10   2  -4   73.99    4.30
 -10   2  -4   71.89    4.30
  10   2   4   72.09    6.50
  11  -2   4   83.49    4.20
 -11  -2  -4   93.39    6.90
  11  -2   4   88.19   10.10
 -11  -2  -4   86.19    6.90
  11  -2   4   83.99    5.10
  11  -2   4   84.49   11.40
  11   2   4   89.09    5.20
  11   2   4   97.09    7.70
 -11   2  -4   81.69    5.70
 -11   2  -4   84.79    5.40
 -11   2  -4   78.19   12.60
  11   2   4   78.69   10.40
 -12  -2  -4   74.59    6.50
 -12  -2  -4   82.49    6.90
  12  -2   4   83.69    5.60
  12  -2   4   80.29   10.60
 -12   2  -4   80.29   14.60
  12   2   4   84.39   11.50
  12   2   4   80.79    5.10
 -12   2  -4   83.99    5.70
 -12   2  -4   91.09    5.70
  13  -2   4    7.20    2.20
 -13  -2  -4   10.40    2.70
 -13  -2  -4    2.10    2.50
  13  -2   4   14.10    5.80
  13   2   4    0.70    4.60
 -13   2  -4    9.30    2.50
 -13   2  -4    6.80    2.80
  13   2   4   10.50    3.90
 -13   2  -4    4.00    1.90
  14  -2   4   24.40    3.70
 -14  -2  -4   28.20    4.10
  14  -2   4   20.20    7.60
 -14  -2  -4   34.10    4.60
 -14  -2  -4   23.40    4.10
 -14   2  -4   25.80    3.60
  14   2   4   27.30    2.60
 -14   2  -4   27.00    3.80
  14   2   4   25.90    7.80
  14   2   4   18.00    3.60
  15  -2   4    8.50    2.10
  15  -2   4    9.20    2.30
 -15  -2  -4    7.80    2.20
 -15  -2  -4    4.80    2.10
 -15  -2  -4    8.10    2.10
  15   2   4   11.00    7.00
 -15   2  -4    4.10    2.10
 -15   2  -4    8.30    2.10
  15   2   4   13.10    4.50
  16  -2   4   24.20    2.90
 -16  -2  -4   27.80    3.90
  16  -2   4   28.10    3.30
 -16  -2  -4   23.20    3.00
 -16   2  -4   22.20    4.80
  16   2   4   27.10    3.00
  16   2   4   17.50    3.20
 -16   2  -4   24.20    3.10
  17  -2   4   12.60    2.60
 -17  -2  -4   13.00    2.30
  17  -2   4   19.40    3.00
  17   2   4   10.80    1.70
 -17   2  -4   16.00    2.50
 -17   2  -4   12.70    2.30
  17  -3  -4   42.90    3.80
 -17  -3   4   48.20    4.70
 -17  -3   4   39.70    3.90
  17  -3  -4   49.70    4.70
  17   3  -4   39.10    5.30
 -17   3   4   42.40    4.10
  17   3  -4   44.70    4.10
 -16  -3   4    7.10    2.40
 -16  -3   4   11.70    2.60
  16  -3  -4   12.60    2.10
 -16   3   4    6.40    2.90
  16   3  -4    7.30    4.10
  16   3  -4   13.10    3.80
  15  -3  -4   14.70    2.90
  15  -3  -4   17.50    2.90
  15  -3  -4   14.10    3.00
 -15  -3   4   11.60    3.20
 -15  -3   4   18.30    3.70
  15   3  -4    7.80    2.00
  15   3  -4   13.80    2.70
  15   3  -4   17.30    3.70
 -15   3   4   10.20    2.70
 -14  -3   4   16.00    3.80
  14  -3  -4   13.10    2.60
 -14  -3   4   10.80    2.10
  14  -3  -4   14.60    2.90
  14  -3  -4   16.50    3.70
 -14  -3   4   14.90    3.60
  14   3  -4   17.50    3.40
 -14   3   4   12.20    2.70
  14   3  -4   11.70    3.60
  13  -3  -4   50.99    4.60
 -13  -3   4   46.30    4.40
 -13  -3   4   48.10    6.30
  13  -3  -4   52.89    5.10
  13  -3  -4   53.69   11.00
  13  -3  -4   52.09    5.90
 -13  -3   4   53.29    6.40
  13  -3  -4   52.39    3.80
  13   3  -4   38.60   12.20
  13   3  -4   48.30    6.20
  13   3  -4   55.79    5.60
 -13   3   4   55.19    4.80
  12  -3  -4  395.36   12.60
 -12  -3   4  409.96   19.10
  12  -3  -4  403.36   16.00
  12  -3  -4  352.76   22.40
 -12  -3   4  403.46   17.90
 -12  -3   4  401.16   14.90
  12  -3  -4  414.66   14.50
  12   3  -4  382.26   17.90
 -12   3   4  388.36   13.90
  12   3  -4  400.46   16.50
 -12   3   4  357.36   24.20
 -11  -3   4  159.18   21.30
  11  -3  -4  167.38    6.20
 -11  -3   4  172.18   10.70
 -11  -3   4  145.99   10.40
  11  -3  -4  139.39   10.30
  11  -3  -4  159.98   15.20
  11  -3  -4  155.38    7.20
  11  -3  -4  144.69    6.60
  11   3  -4  147.49    6.80
  11   3  -4  153.08   13.90
  11   3  -4  166.18   15.80
 -11   3   4  134.49   12.00
 -11   3   4  159.78    9.10
 -10  -3   4   55.09   12.30
  10  -3  -4   52.79    3.60
  10  -3  -4   67.09    5.30
 -10  -3   4   49.40    6.10
  10  -3  -4   47.80    8.00
  10  -3  -4   51.99    2.90
 -10  -3   4   63.89    5.20
  10  -3  -4   49.70    3.80
 -10  -3   4   37.40    5.90
  10  -3  -4   72.99   15.10
  10   3  -4   49.50    6.30
  10   3  -4   45.40    6.70
 -10   3   4   49.40    3.20
  10   3  -4   53.19    4.10
 -10   3   4   46.60    6.10
   9  -3  -4  430.96   20.20
  -9  -3   4  365.26   17.40
   9  -3  -4  410.56   12.50
  -9  -3   4  426.56   15.50
   9  -3  -4  427.36   13.80
  -9  -3   4  442.96   27.60
   9  -3  -4  385.86   22.80
   9  -3  -4  423.96   14.70
  -9  -3   4  406.46   17.20
  -9   3   4  388.56   11.80
  -9   3   4  418.96   17.50
   9   3  -4  390.76   17.40
   9   3  -4  411.06   19.30
  -8  -3   4  132.09   13.50
   8  -3  -4  126.29    9.40
   8  -3  -4   89.69    9.80
  -8  -3   4  103.49    6.60
  -8  -3   4  102.49    7.60
  -8   3   4  115.49    7.70
   8   3  -4  115.29    9.10
   7  -3  -4  375.16   17.10
   7  -3  -4  357.46   19.30
  -7  -3   4  412.46   23.90
   7   3  -4  404.86   18.60
  -7   3   4  430.46   17.40
   6  -3  -4  451.85   17.80
  -6  -3   4  465.55   24.10
   6  -3  -4  374.96   18.80
  -6   3   4  436.26   19.20
   6   3  -4  449.36   19.10
   5  -3  -4   77.79    6.10
  -5  -3   4   70.19    8.60
   5   3  -4   73.29    6.70
  -5   3   4   77.19    7.70
  -4  -3   4  320.67   18.20
   4  -3  -4  353.46   13.70
  -4   3   4  327.47   11.40
  -4   3   4  346.87   18.40
   4   3  -4  363.56   15.50
   3  -3  -4  124.89    6.80
  -3  -3   4  113.79    9.70
  -3   3   4  112.19    6.00
  -3   3   4  120.89   10.60
   3   3  -4  118.69    7.90
   2  -3  -4   89.29    6.10
  -2  -3   4   99.99    8.60
  -2   3   4   95.69    5.60
  -2   3   4   85.59   10.40
   2   3  -4   94.09    6.80
   1  -3  -4 1777.52   47.30
  -1  -3   4 1815.22   54.69
   1   3  -4 1779.52   55.49
   1   3  -4 1728.63   50.39
   0  -3  -4  183.68    7.50
   0  -3   4  185.18   11.60
   0   3  -4  189.48    9.70
   0   3  -4  184.88   10.10
   0   3  -4  187.78   12.10
   0   3   4  172.78   10.40
   1  -3   4 1690.93   51.79
  -1  -3  -4 1732.43   44.60
  -1   3  -4 1693.53   52.49
   1   3   4 1632.24   50.29
  -1   3  -4 1682.53   48.20
  -1   3  -4 1781.92   49.10
   2  -3   4  245.68   13.20
  -2  -3  -4  243.08    8.10
   2   3   4  218.98    8.00
  -2   3  -4  231.58   10.50
   2   3   4  247.88   10.50
  -2   3  -4  239.58   10.90
  -2   3  -4  223.78   12.80
   3  -3   4 1393.46   39.70
  -3   3  -4 1424.46   41.20
  -3   3  -4 1528.45   45.00
   3   3   4 1379.66   38.80
  -3   3  -4 1500.15   39.80
   3   3   4 1449.76   38.60
   4  -3   4  153.08    6.70
   4   3   4  127.79    8.00
  -4   3  -4  154.98    7.70
  -4   3  -4  155.08    9.50
   5  -3   4   33.70    4.40
   5  -3   4   34.60    3.00
   5   3   4   33.70    4.00
  -5   3  -4   31.80    4.10
   6  -3   4  487.95   19.10
   6  -3   4  496.25   16.60
   6   3   4  499.35   19.80
  -6   3  -4  520.45   19.40
   7  -3   4  911.21   29.10
  -7  -3  -4  841.82   33.80
  -7   3  -4  871.31   30.00
  -8  -3  -4   38.80    5.50
  -8  -3  -4   51.29    5.20
   8  -3   4   56.29    5.10
   8  -3   4   48.30    5.30
   8  -3   4   45.20    2.40
  -8   3  -4   50.99    6.10
   8   3   4   53.99    5.60
  -8   3  -4   45.10    2.80
  -8   3  -4   45.90    2.40
   8   3   4   49.20    6.90
   9  -3   4  226.78   12.00
  -9  -3  -4  208.98   11.00
  -9  -3  -4  215.28   11.10
   9  -3   4  223.18   13.10
   9  -3   4  204.18    7.00
   9   3   4  225.08   15.80
   9   3   4  218.68    8.60
   9   3   4  183.98   12.70
  -9   3  -4  222.68    7.20
  -9   3  -4  217.48    7.60
  10  -3   4  589.64   19.70
  10  -3   4  746.23   27.50
 -10  -3  -4  746.03   24.90
  10  -3   4  742.53   30.50
 -10  -3  -4  744.83   30.50
  10   3   4  730.83   34.00
  10   3   4  701.13   26.30
  10   3   4  702.13   24.20
 -10   3  -4  719.73   20.70
 -10   3  -4  744.03   36.00
 -11  -3  -4   77.79    7.10
  11  -3   4   74.19    4.50
 -11  -3  -4   65.89    6.40
  11  -3   4   64.19    9.00
  11  -3   4   63.99    8.00
  11   3   4   50.69    6.70
 -11   3  -4   68.09   11.10
  11   3   4   75.89    5.10
 -11   3  -4   77.59    4.90
 -11   3  -4   75.99    4.70
  11   3   4   74.89   10.60
 -12  -3  -4   36.50    5.10
 -12  -3  -4   30.50    4.50
  12  -3   4   36.90    3.40
 -12  -3  -4   36.30    4.80
  12  -3   4   42.20   10.40
  12   3   4   31.50    5.40
  12   3   4   40.60    3.80
 -12   3  -4   31.40   12.40
 -12   3  -4   34.20    3.70
 -12   3  -4   39.40    3.90
  12   3   4   33.10   14.60
  12   3   4   25.70    9.80
  13  -3   4   93.19    5.80
 -13  -3  -4   89.69    6.30
 -13  -3  -4   90.89    7.60
  13  -3   4   88.39   12.10
 -13  -3  -4   79.99    6.30
 -13   3  -4   89.49    6.00
 -13   3  -4   98.99    6.10
  13   3   4   76.49    7.30
  13   3   4   83.49   12.90
  13   3   4   96.49    5.40
 -14  -3  -4   15.40    3.40
 -14  -3  -4   15.50    3.10
  14  -3   4   23.40    3.40
  14   3   4   18.40    3.30
 -14   3  -4   29.50    3.90
  14   3   4   19.60    2.40
  14   3   4   28.70    8.50
 -14   3  -4   26.00    3.60
 -15  -3  -4   21.70    3.60
  15  -3   4   19.50    2.60
  15  -3   4   22.60    3.20
 -15  -3  -4   19.10    3.80
 -15   3  -4   23.30    3.20
  15   3   4   10.30    3.00
 -15   3  -4   15.00    2.60
  16  -3   4    7.10    1.80
 -16  -3  -4   11.20    2.70
  16  -3   4    6.50    2.80
  16  -3   4    6.90    2.30
 -16  -3  -4    7.20    2.10
  16   3   4   10.90    2.80
  16   3   4    8.10    1.80
 -16   3  -4    9.70    2.10
 -16   3  -4   12.30    2.70
 -17  -4   4   96.79    5.90
 -17  -4   4  103.79    5.60
  17  -4  -4  103.29    5.10
  17   4  -4  117.59    7.40
 -17   4   4  107.09    6.30
  17   4  -4  102.99    5.70
 -16  -4   4    4.40    3.10
  16  -4  -4    4.20    1.40
  16  -4  -4    5.70    2.00
 -16  -4   4    2.40    2.40
  16  -4  -4   10.50    2.20
 -16   4   4    3.80    1.50
 -16   4   4    4.00    1.80
  16   4  -4    3.10    1.80
  16   4  -4    2.70    1.70
 -15  -4   4   31.00    5.50
 -15  -4   4   29.80    4.10
  15  -4  -4   27.60    3.10
  15  -4  -4   31.70    3.90
  15  -4  -4   34.60    3.60
 -15   4   4   36.80    4.00
  15   4  -4   41.20    5.20
  15   4  -4   39.10    5.10
 -14  -4   4   -4.50    1.90
  14  -4  -4   -1.70    1.10
  14  -4  -4    0.30    1.30
 -14  -4   4   -0.20    2.10
  14  -4  -4    1.80    2.10
 -14   4   4    1.10    1.70
  14   4  -4    0.50    2.50
  14   4  -4    0.60    1.60
  14   4  -4   -3.00    2.00
 -13  -4   4   44.30    6.10
  13  -4  -4   38.70    3.10
  13  -4  -4   39.80    5.30
  13  -4  -4   46.20    4.70
 -13  -4   4   44.80    7.80
  13  -4  -4   40.60    5.00
 -13   4   4   46.00    4.40
  13   4  -4   48.30    5.60
  13   4  -4   53.99    6.30
  13   4  -4   48.40    4.30
  12  -4  -4  352.66   12.50
  12  -4  -4  308.57   29.70
  12  -4  -4  333.47   10.80
  12  -4  -4  343.07   14.60
 -12  -4   4  365.86   17.50
 -12  -4   4  340.07   12.10
  12  -4  -4  316.97   11.30
  12  -4  -4  361.76   16.10
 -12  -4   4  366.06   16.70
 -12   4   4  299.87   24.60
  12   4  -4  337.87   16.80
  12   4  -4  355.36   15.50
 -12   4   4  344.47   12.10
 -11  -4   4  291.67   11.80
  11  -4  -4  300.77   13.30
 -11  -4   4  295.87   15.10
  11  -4  -4  293.37   19.20
  11  -4  -4  289.77    9.30
  11  -4  -4  291.27   10.50
  11  -4  -4  301.77   10.70
 -11  -4   4  286.37   15.80
  11  -4  -4  292.97   14.40
 -11   4   4  287.67   10.00
  11   4  -4  290.27   10.60
  11   4  -4  302.87   14.20
  11   4  -4  295.87   15.70
 -11   4   4  283.17   17.10
  11   4  -4  292.47   17.60
 -10  -4   4  303.27   16.50
  10  -4  -4  361.66   22.10
  10  -4  -4  329.57   11.50
  10  -4  -4  344.07   10.30
  10  -4  -4  334.47   15.50
 -10  -4   4  333.67   13.20
 -10   4   4  332.67   16.90
  10   4  -4  325.17   18.20
 -10   4   4  336.97   10.40
  10   4  -4  332.17   12.20
  10   4  -4  321.27   16.60
   9  -4  -4  456.55   19.10
   9  -4  -4  492.85   14.40
   9  -4  -4  505.25   24.80
  -9  -4   4  451.25   20.50
  -9  -4   4  498.55   31.60
  -9  -4   4  529.25   20.80
  -9  -4   4  512.95   17.70
   9  -4  -4  507.25   14.40
   9  -4  -4  497.95   15.60
   9  -4  -4  491.65   18.10
   9   4  -4  506.85   19.50
  -9   4   4  480.05   13.80
  -9   4   4  512.35   20.90
   9   4  -4  539.25   24.40
   9   4  -4  490.65   16.50
   9   4  -4  481.55   20.90
  -8  -4   4  341.57   18.20
   8  -4  -4  366.26   18.20
  -8  -4   4  329.67   24.50
  -8  -4   4  329.17   13.30
  -8  -4   4  346.77   15.70
   8  -4  -4  348.57   14.00
  -8   4   4  321.97    9.90
   8   4  -4  342.87   18.70
   8   4  -4  352.26   15.00
  -8   4   4  369.36   17.00
   8   4  -4  343.67   12.60
   7  -4  -4  542.15   19.40
   7  -4  -4  618.24   24.00
  -7  -4   4  605.64   33.10
   7  -4  -4  605.34   18.60
  -7  -4   4  554.14   21.30
  -7  -4   4  546.85   19.10
   7   4  -4  622.54   25.80
   7   4  -4  570.14   20.80
   7   4  -4  588.34   18.60
  -6  -4   4  264.37   18.80
   6  -4  -4  248.48   13.20
  -6   4   4  250.07   15.70
   6   4  -4  253.17   14.80
  -5  -4   4  785.02   35.00
   5  -4  -4  792.42   26.70
   5   4  -4  790.42   29.50
  -5   4   4  778.62   33.00
  -5   4   4  713.73   22.30
  -4  -4   4   13.60    4.60
   4  -4  -4   13.10    3.10
  -4   4   4   12.20    2.60
   4   4  -4    9.30    3.00
  -4   4   4   11.40    4.40
   3  -4  -4 1969.30   55.59
  -3  -4   4 2066.69   65.29
   3   4  -4 1971.70   59.19
  -3   4   4 2031.10   55.79
  -3   4   4 2037.60   68.49
   2  -4  -4 1446.66   40.60
  -2  -4   4 1396.86   49.50
  -2   4   4 1358.56   52.89
   2   4  -4 1405.06   50.89
   2   4  -4 1446.96   44.30
  -2   4   4 1454.65   42.00
   1  -4  -4 1676.33   45.80
  -1  -4   4 1626.64   65.19
   1   4  -4 1690.73   50.09
   1   4  -4 1650.33   56.79
  -1   4   4 1663.93   48.10
   0  -4   4 1426.76   50.89
   0   4  -4 1518.35   45.80
   0   4  -4 1597.04   53.19
   0   4   4 1536.15   45.30
   0   4  -4 1455.55   47.00
   1  -4   4  359.86   18.80
  -1  -4  -4  377.16   12.80
  -1   4  -4  362.46   16.20
  -1   4  -4  372.06   20.30
  -1   4  -4  368.56   16.10
   2  -4   4   78.09    5.00
  -2  -4  -4   95.49    4.80
  -2   4  -4  100.99    6.80
  -2   4  -4   92.89    9.10
  -2   4  -4   93.69    7.10
   2   4   4   84.09    6.40
   3   4   4   14.20    3.00
  -3   4  -4   15.90    2.50
   3   4   4   17.10    3.70
  -3   4  -4   11.30    2.60
  -3   4  -4   11.90    3.30
   4  -4   4  387.16   17.40
   4  -4   4  387.86   12.80
  -4   4  -4  397.36   15.80
  -4   4  -4  389.96   19.00
   5  -4   4  424.16   14.40
   5  -4   4  445.36   18.90
   5   4   4  418.16   18.80
  -5   4  -4  436.56   16.40
  -5   4  -4  471.05   20.20
   6  -4   4  314.67   12.40
   6  -4   4  352.66   15.70
  -6  -4  -4  314.07   13.50
   6   4   4  323.67   16.90
  -6   4  -4  286.17   15.10
  -6   4  -4  303.57    9.90
   7  -4   4   88.49    6.40
   7  -4   4   89.69    7.30
  -7  -4  -4   88.89    5.30
  -7  -4  -4   95.99    7.00
  -7   4  -4   79.19    3.70
   7   4   4   72.99    5.40
  -7   4  -4   72.49    7.00
   7   4   4   86.19    9.10
   8  -4   4   37.40    4.90
  -8  -4  -4   26.80    4.80
  -8  -4  -4   32.50    5.10
  -8  -4  -4   32.10    4.80
  -8  -4  -4   29.20    3.60
   8  -4   4   34.00    4.70
  -8   4  -4   33.10    2.50
   8   4   4   31.30    7.20
  -8   4  -4   27.30    5.60
  -8   4  -4   34.10    2.20
   8   4   4   38.20    3.50
   9  -4   4   75.09    7.80
  -9  -4  -4   70.59    7.40
  -9  -4  -4   63.49    6.80
  -9  -4  -4   77.89    6.90
   9  -4   4   68.49    7.10
  -9  -4  -4   63.59    4.90
   9   4   4   79.49    5.10
  -9   4  -4   71.09    3.40
  -9   4  -4   76.49    3.90
   9   4   4   73.09    9.90
  -9   4  -4   74.39    8.20
 -10  -4  -4   18.40    4.00
 -10  -4  -4   33.50    5.60
  10  -4   4   27.40    2.60
 -10  -4  -4   27.40    6.00
  10  -4   4   24.40    5.00
 -10  -4  -4   35.30    4.10
  10  -4   4   30.20    6.10
 -10   4  -4   30.10    2.60
  10   4   4   27.30    3.40
  10   4   4   34.30    6.10
  10   4   4   19.60    5.60
 -10   4  -4   27.80    6.70
  10   4   4   21.90    7.10
 -10   4  -4   31.20    2.90
  11  -4   4  115.09    5.40
 -11  -4  -4  101.09    7.80
  11  -4   4  107.69    4.90
  11  -4   4  106.69   11.60
  11  -4   4   95.69   10.80
 -11  -4  -4   87.39    7.40
 -11  -4  -4  118.59    8.90
  11   4   4  107.69    6.20
  11   4   4   98.39   12.90
  11   4   4   87.59    8.40
  11   4   4  111.69   11.10
 -11   4  -4  113.29    5.30
 -11   4  -4  107.69   13.00
[truncated: 1,433,211 more chars]
